# Supplementary material for: Ethyl 2-[(Z)-3-chloro­benzyl­idene]-7-methyl-3-oxo-5-phenyl-2,3-dihydro-5H-1,3-thia­zolo[3,2-a]pyrimidine-6-carboxyl­ate
Source: Acta Crystallogr Sect E Struct Rep Online. 2008 Mar 29;64(Pt 4):o739. doi: 10.1107/S1600536808007356 (PMC2961005; doi:10.1107/S1600536808007356)
Supplement: Supplementary file 1 [file e-64-0o739-sup1.cif]

##############################################################################
###                                                                        ###
###        Electronic paper (Acta Crystallographica Section E)             ###
###                                                                        ###
##############################################################################
#                                                                            #
# This CIF contains the data in a paper accepted for publication in Acta     #
# Crystallographica Section E. It conforms to the requirements of Notes      #
# for Authors for Section E, and has been peer reviewed under the auspices   #
# of the IUCr Commission on Journals.                                        #
#                                                                            #
# Full details of the Crystallographic Information File format               #
# are given in the paper "The Crystallographic Information File (CIF):       #
# a New Standard Archive File for Crystallography" by S. R. Hall, F. H.      #
# Allen and I. D. Brown [Acta Cryst. (1991), A47, 655-685].                  #
#                                                                            #
# The current version of the core CIF dictionary is obtainable from          #
# ftp://ftp.iucr.org/pub/cif_core.dic. The current version number is 2.4.    #
#                                                                            #
# Software is freely available for graphical display of the structure(s) in  #
# this CIF.  For information consult the CIF home page http://www.iucr.org/  #
# cif/home.html                                                              #
#                                                                            #
# This file may be used for bona fide research purposes within the           #
# scientific community so long as proper attribution is given to the journal # 
# article from which it was obtained.                                        #
#                                                                            #
##############################################################################
                                             
data_global
_audit_creation_method     'from SHELXL97 CIF and IUCr SHELXL97-template'
_journal_date_recd_electronic     2008-03-06
_journal_date_accepted     2008-03-17
_journal_name_full     'Acta Crystallographica, Section E'
_journal_year     2008
_journal_volume     64
_journal_issue      4
_journal_page_first     o739
_journal_page_last     o739
_journal_paper_category     QO
_journal_coeditor_code     RK2081
_publ_contact_author_name     'Dr. Mukesh M. Jotani'
_publ_contact_author_address
;  Physics Department
   Bhavan's R.A. College of science
   Ahmedabd Gujarat  380 001
   India
;
_publ_contact_author_email     mmjotani@rediffmail.com
_publ_contact_author_fax     '+91-79-25601314'
_publ_contact_author_phone     '+91-79-25600311'
_publ_section_title
;\
Ethyl
2-[(<i>Z</i>)-3-chlorobenzylidene]-7-methyl-3-oxo-5-phenyl-2,3-dihydro-\
5<i>H</i>-1,3-thiazolo[3,2-<i>a</i>]pyrimidine-6-carboxylate
;
loop_
    _publ_author_name
    _publ_author_footnote
    _publ_author_address
    'Jotani, Mukesh M.'
; ?
;
;     Bhavan's R. A. College of Science
      Ahmedabd
      Gujarat 380 001
      India
;
    'Baldaniya, Bharat B.'
; ?
;
;     M. G. Science Institute
      Navrangpura, Ahmedabad
      Gujarat 380 009
      India
;
data_I
_chemical_name_systematic
;
Ethyl 2-[(<i>Z</i>)-3-chlorobenzylidene]-7-methyl-3-oxo-5-phenyl-2,3-dihydro-
5<i>H</i>-1,3-thiazolo[3,2-<i>a</i>]pyrimidine-6-carboxylate
;
_chemical_formula_moiety     'C23 H19 Cl N2 O3 S'
_chemical_formula_sum     'C23 H19 Cl N2 O3 S'
_chemical_formula_iupac     'C23 H19 Cl N2 O3 S'
_chemical_formula_weight     438.92
_symmetry_cell_setting     'Triclinic'
_symmetry_space_group_name_H-M     'P -1'
_symmetry_space_group_name_Hall     '-P 1'
loop_
    _symmetry_equiv_pos_as_xyz
    'x, y, z'
    '-x, -y, -z'
_cell_length_a     8.2650(3)
_cell_length_b     10.3291(4)
_cell_length_c     13.5655(5)
_cell_angle_alpha     94.129(2)
_cell_angle_beta     100.837(2)
_cell_angle_gamma     111.812(2)
_cell_volume     1043.15(7)
_cell_formula_units_Z     2
_cell_measurement_reflns_used     3579
_cell_measurement_theta_min     2.4
_cell_measurement_theta_max     25.0
_cell_measurement_temperature     293(2)
_exptl_crystal_description     'Plate'
_exptl_crystal_colour     'Yellow'
_exptl_crystal_size_max     0.47
_exptl_crystal_size_mid     0.35
_exptl_crystal_size_min     0.2
_exptl_crystal_density_diffrn     1.397
_exptl_crystal_density_meas     ?
_exptl_crystal_density_method     'Not measured'
_exptl_crystal_F_000     456
_exptl_absorpt_coefficient_mu     0.311
_exptl_absorpt_correction_type     multi-scan
_exptl_absorpt_process_details     '(SADABS; Bruker, 2004)'
_exptl_absorpt_correction_T_min     0.867
_exptl_absorpt_correction_T_max     0.936
_diffrn_ambient_temperature     293(2)
_diffrn_radiation_type     MoK\a
_diffrn_radiation_wavelength     0.71073
_diffrn_radiation_source     'Fine--focus sealed tube'
_diffrn_radiation_monochromator     'Graphite'
_diffrn_measurement_device_type     'Bruker KappaAPEXII CCD'
_diffrn_measurement_method     '\w and \f'
_diffrn_detector_area_resol_mean     ?
_diffrn_reflns_number     18826
_diffrn_reflns_av_R_equivalents     0.0242
_diffrn_reflns_av_sigmaI/netI     0.0161
_diffrn_reflns_theta_min     2.15
_diffrn_reflns_theta_max     25.00
_diffrn_reflns_theta_full     25.00
_diffrn_measured_fraction_theta_max     1.000
_diffrn_measured_fraction_theta_full     1.000
_diffrn_reflns_limit_h_min     -9
_diffrn_reflns_limit_h_max     9
_diffrn_reflns_limit_k_min     -12
_diffrn_reflns_limit_k_max     12
_diffrn_reflns_limit_l_min     -16
_diffrn_reflns_limit_l_max     16
_diffrn_standards_number     ?
_diffrn_standards_interval_count     ?
_diffrn_standards_interval_time     ?
_diffrn_standards_decay_%     0
_refine_special_details
;
 Refinement of <i>F</i>^2^ against ALL reflections. The weighted
 <i>R</i>--factor w<i>R</i> and goodness of fit <i>S</i> are based on
 <i>F</i>^2^, conventional <i>R</i>--factors <i>R</i> are based on <i>F</i>,
 with <i>F</i> set to zero for negative <i>F</i>^2^. The threshold expression
 of <i>F</i>^2^ > 2\s(<i>F</i>^2^) is used only for calculating
 <i>R</i>--factors(gt) etc. and is not relevant to the choice of reflections
 for refinement. <i>R</i>--factors based on <i>F</i>^2^ are statistically about
 twice as large as those based on <i>F</i>, and <i>R</i>--factors based on ALL
 data will be even larger.
;
_reflns_number_total     3677
_reflns_number_gt     3111
_reflns_threshold_expression     I>2\s(I)
_refine_ls_structure_factor_coef     Fsqd
_refine_ls_matrix_type     'Full'
_refine_ls_R_factor_all     0.0496
_refine_ls_R_factor_gt     0.0406
_refine_ls_wR_factor_gt     0.1153
_refine_ls_wR_factor_ref     0.1238
_refine_ls_goodness_of_fit_ref     1.058
_refine_ls_restrained_S_all     1.058
_refine_ls_number_reflns     3677
_refine_ls_number_parameters     273
_refine_ls_number_restraints     0
_refine_ls_hydrogen_treatment     constr
_refine_ls_weighting_scheme     'Calc'
_refine_ls_weighting_details
         'calc w=1/[\s^2^(Fo^2^)+(0.0643P)^2^+0.3244P] where P=(Fo^2^+2Fc^2^)/3'
_atom_sites_solution_hydrogens     'Geom'
_atom_sites_solution_primary     'Direct'
_atom_sites_solution_secondary     'Difmap'
_refine_ls_shift/su_max     0.007
_refine_ls_shift/su_mean     0.000
_refine_diff_density_max     0.223
_refine_diff_density_min     -0.250
_refine_ls_extinction_method     'None'
_refine_ls_extinction_coef     ?
loop_
    _atom_type_symbol
    _atom_type_description
    _atom_type_scat_dispersion_real
    _atom_type_scat_dispersion_imag
    _atom_type_scat_source
    C C 0.0033 0.0016 'International Tables Vol C Tables 4.2.6.8 and 6.1.1.4'
    H H 0.0000 0.0000 'International Tables Vol C Tables 4.2.6.8 and 6.1.1.4'
    N N 0.0061 0.0033 'International Tables Vol C Tables 4.2.6.8 and 6.1.1.4'
    O O 0.0106 0.0060 'International Tables Vol C Tables 4.2.6.8 and 6.1.1.4'
_computing_data_collection     'APEX2 (Bruker, 2004)'
_computing_cell_refinement     'APEX2 and SAINT (Bruker, 2004)'
_computing_data_reduction     'SAINT and XPREP (Bruker, 2004)'
_computing_structure_solution     'SIR97 (Altomare <i>et al.</i>,  1999)'
_computing_structure_refinement     'SHELXL97 (Sheldrick, 2008)'
_computing_molecular_graphics
;
ORTEP-3 (Farrugia, 1997) and PLATON (Spek, 2003)
;
_computing_publication_material
;
SHELXL97 (Sheldrick, 2008) and PLATON (Spek, 2003)
;
loop_
    _atom_site_type_symbol
    _atom_site_label
    _atom_site_fract_x
    _atom_site_fract_y
    _atom_site_fract_z
    _atom_site_U_iso_or_equiv
    _atom_site_adp_type
    _atom_site_calc_flag
    _atom_site_refinement_flags
    _atom_site_occupancy
    _atom_site_disorder_assembly
    _atom_site_disorder_group
    S S1 0.30130(8) 0.19021(5) 0.22916(4) 0.06087(19) Uani d . 1 . .
    Cl Cl1 1.00143(9) 0.23402(9) -0.04622(5) 0.0932(3) Uani d . 1 . .
    N N1 0.0766(2) 0.24166(16) 0.32599(13) 0.0579(4) Uani d . 1 . .
    N N2 0.2084(2) 0.40286(15) 0.22081(11) 0.0471(4) Uani d . 1 . .
    O O1 0.3663(2) 0.52920(15) 0.11435(11) 0.0657(4) Uani d . 1 . .
    O O2 -0.0956(2) 0.62159(17) 0.26634(16) 0.0856(6) Uani d . 1 . .
    O O3 -0.2281(3) 0.4916(2) 0.37203(18) 0.1084(7) Uani d . 1 . .
    C C1 0.1793(3) 0.28444(18) 0.26598(14) 0.0497(4) Uani d . 1 . .
    C C2 0.1416(2) 0.50926(18) 0.25273(14) 0.0450(4) Uani d . 1 . .
    H H2 0.0929 0.5415 0.1923 0.054 Uiso calc R 1 . .
    C C3 -0.0077(2) 0.44015(19) 0.30586(14) 0.0503(4) Uani d . 1 . .
    C C4 -0.0276(3) 0.3192(2) 0.34291(15) 0.0545(5) Uani d . 1 . .
    C C5 0.3266(3) 0.4282(2) 0.15758(14) 0.0502(4) Uani d . 1 . .
    C C6 0.3964(3) 0.3146(2) 0.15427(14) 0.0525(5) Uani d . 1 . .
    C C7 -0.1590(3) 0.2496(3) 0.4043(2) 0.0770(7) Uani d . 1 . .
    H H7A -0.1239 0.3051 0.4704 0.115 Uiso calc R 1 . .
    H H7B -0.1614 0.1571 0.4111 0.115 Uiso calc R 1 . .
    H H7C -0.2760 0.2420 0.3707 0.115 Uiso calc R 1 . .
    C C8 -0.1222(3) 0.5170(2) 0.32026(17) 0.0598(5) Uani d . 1 . .
    C C9 -0.1899(4) 0.7149(3) 0.2770(3) 0.1048(11) Uani d . 1 . .
    H H9A -0.2618 0.7134 0.2112 0.126 Uiso calc R 1 . .
    H H9B -0.2695 0.6817 0.3222 0.126 Uiso calc R 1 . .
    C C10 -0.0642(5) 0.8562(3) 0.3169(3) 0.1099(10) Uani d . 1 . .
    H H10A -0.1276 0.9165 0.3232 0.165 Uiso calc R 1 . .
    H H10B 0.0139 0.8890 0.2718 0.165 Uiso calc R 1 . .
    H H10C 0.0054 0.8577 0.3825 0.165 Uiso calc R 1 . .
    C C11 0.2941(2) 0.63460(17) 0.32116(13) 0.0427(4) Uani d . 1 . .
    C C12 0.3852(3) 0.6173(2) 0.41182(15) 0.0600(5) Uani d . 1 . .
    H H12 0.3526 0.5284 0.4313 0.072 Uiso calc R 1 . .
    C C13 0.5242(3) 0.7309(3) 0.47383(17) 0.0704(6) Uani d . 1 . .
    H H13 0.5879 0.7179 0.5339 0.085 Uiso calc R 1 . .
    C C14 0.5688(3) 0.8626(2) 0.44719(19) 0.0709(6) Uani d . 1 . .
    H H14 0.6613 0.9397 0.4895 0.085 Uiso calc R 1 . .
    C C15 0.4773(4) 0.8804(2) 0.3587(2) 0.0813(7) Uani d . 1 . .
    H H15 0.5068 0.9702 0.3408 0.098 Uiso calc R 1 . .
    C C16 0.3416(3) 0.7672(2) 0.29520(17) 0.0640(5) Uani d . 1 . .
    H H16 0.2815 0.7806 0.2342 0.077 Uiso calc R 1 . .
    C C17 0.5194(3) 0.3207(2) 0.10123(15) 0.0572(5) Uani d . 1 . .
    H H17 0.5494 0.3961 0.0651 0.069 Uiso calc R 1 . .
    C C18 0.6139(3) 0.2279(2) 0.09120(14) 0.0573(5) Uani d . 1 . .
    C C19 0.5795(3) 0.1033(3) 0.13257(17) 0.0684(6) Uani d . 1 . .
    H H19 0.4902 0.0744 0.1686 0.082 Uiso calc R 1 . .
    C C20 0.6773(4) 0.0225(3) 0.12037(19) 0.0801(7) Uani d . 1 . .
    H H20 0.6543 -0.0597 0.1491 0.096 Uiso calc R 1 . .
    C C21 0.8079(4) 0.0619(3) 0.06648(18) 0.0763(7) Uani d . 1 . .
    H H21 0.8734 0.0072 0.0584 0.092 Uiso calc R 1 . .
    C C22 0.8402(3) 0.1837(3) 0.02458(16) 0.0677(6) Uani d . 1 . .
    C C23 0.7458(3) 0.2672(2) 0.03618(15) 0.0608(5) Uani d . 1 . .
    H H23 0.7704 0.3494 0.0073 0.073 Uiso calc R 1 . .
loop_
    _atom_site_aniso_label
    _atom_site_aniso_U_11
    _atom_site_aniso_U_22
    _atom_site_aniso_U_33
    _atom_site_aniso_U_12
    _atom_site_aniso_U_13
    _atom_site_aniso_U_23
    S1 0.0788(4) 0.0511(3) 0.0654(3) 0.0353(3) 0.0227(3) 0.0169(2)
    Cl1 0.0854(5) 0.1389(7) 0.0814(4) 0.0718(5) 0.0248(3) 0.0110(4)
    N1 0.0634(10) 0.0453(9) 0.0625(10) 0.0157(8) 0.0188(8) 0.0127(8)
    N2 0.0545(9) 0.0406(8) 0.0479(8) 0.0202(7) 0.0130(7) 0.0064(6)
    O1 0.0892(10) 0.0631(9) 0.0723(9) 0.0459(8) 0.0416(8) 0.0308(7)
    O2 0.0723(10) 0.0714(10) 0.1448(17) 0.0428(8) 0.0596(11) 0.0413(11)
    O3 0.1136(15) 0.1288(17) 0.1383(18) 0.0757(14) 0.0846(14) 0.0613(14)
    C1 0.0559(11) 0.0402(9) 0.0495(10) 0.0167(8) 0.0089(8) 0.0058(8)
    C2 0.0469(9) 0.0414(9) 0.0494(10) 0.0191(8) 0.0133(8) 0.0083(7)
    C3 0.0432(9) 0.0455(10) 0.0538(11) 0.0090(8) 0.0112(8) 0.0032(8)
    C4 0.0492(10) 0.0471(10) 0.0570(11) 0.0080(8) 0.0134(8) 0.0041(8)
    C5 0.0608(11) 0.0499(10) 0.0464(10) 0.0273(9) 0.0151(8) 0.0099(8)
    C6 0.0641(11) 0.0518(10) 0.0480(10) 0.0311(9) 0.0104(9) 0.0082(8)
    C7 0.0740(15) 0.0635(14) 0.0905(17) 0.0127(11) 0.0392(13) 0.0200(12)
    C8 0.0462(10) 0.0597(12) 0.0715(13) 0.0167(9) 0.0195(9) 0.0058(10)
    C9 0.0828(18) 0.088(2) 0.180(3) 0.0567(16) 0.061(2) 0.038(2)
    C10 0.112(2) 0.086(2) 0.150(3) 0.0586(19) 0.037(2) 0.0105(19)
    C11 0.0403(8) 0.0421(9) 0.0494(10) 0.0171(7) 0.0170(7) 0.0064(7)
    C12 0.0666(12) 0.0487(11) 0.0581(12) 0.0187(9) 0.0066(10) 0.0087(9)
    C13 0.0690(14) 0.0758(15) 0.0564(12) 0.0245(12) 0.0022(10) 0.0014(11)
    C14 0.0588(12) 0.0558(13) 0.0766(15) 0.0026(10) 0.0148(11) -0.0080(11)
    C15 0.0806(16) 0.0443(12) 0.0954(18) 0.0020(11) 0.0115(14) 0.0139(12)
    C16 0.0650(13) 0.0484(11) 0.0705(13) 0.0143(10) 0.0104(10) 0.0174(10)
    C17 0.0714(13) 0.0622(12) 0.0508(11) 0.0388(10) 0.0160(9) 0.0127(9)
    C18 0.0697(12) 0.0682(13) 0.0441(10) 0.0422(11) 0.0064(9) 0.0055(9)
    C19 0.0897(16) 0.0763(14) 0.0588(12) 0.0526(13) 0.0189(11) 0.0164(11)
    C20 0.109(2) 0.0881(17) 0.0676(14) 0.0677(16) 0.0141(14) 0.0181(12)
    C21 0.0910(17) 0.0959(18) 0.0632(13) 0.0684(15) 0.0039(12) 0.0043(13)
    C22 0.0688(13) 0.0962(17) 0.0486(11) 0.0526(13) 0.0013(9) -0.0021(11)
    C23 0.0686(13) 0.0753(14) 0.0477(11) 0.0430(11) 0.0056(9) 0.0059(9)
_geom_special_details
;
 All s.u.'s (except the s.u. in the dihedral angle between two l.s. planes)
 are estimated using the full covariance matrix. The cell s.u.'s are taken
 into account individually in the estimation of s.u.'s in distances, angles
 and torsion angles; correlations between s.u.'s in cell parameters are only
 used when they are defined by crystal symmetry. An approximate (isotropic)
 treatment of cell s.u.'s is used for estimating s.u.'s involving l.s. planes.
;
loop_
    _geom_bond_atom_site_label_1
    _geom_bond_atom_site_label_2
    _geom_bond_site_symmetry_2
    _geom_bond_distance
    _geom_bond_publ_flag
    S1 C6 . 1.743(2) ?
    S1 C1 . 1.750(2) ?
    Cl1 C22 . 1.734(3) ?
    N1 C1 . 1.269(2) ?
    N1 C4 . 1.413(3) ?
    N2 C1 . 1.369(2) ?
    N2 C5 . 1.384(2) ?
    N2 C2 . 1.474(2) ?
    O1 C5 . 1.202(2) ?
    O2 C8 . 1.322(3) ?
    O2 C9 . 1.461(3) ?
    O3 C8 . 1.190(3) ?
    C2 C3 . 1.518(3) ?
    C2 C11 . 1.517(2) ?
    C2 H2 . 0.9800 ?
    C3 C4 . 1.345(3) ?
    C3 C8 . 1.473(3) ?
    C4 C7 . 1.495(3) ?
    C5 C6 . 1.489(3) ?
    C6 C17 . 1.338(3) ?
    C7 H7A . 0.9600 ?
    C7 H7B . 0.9600 ?
    C7 H7C . 0.9600 ?
    C9 C10 . 1.432(4) ?
    C9 H9A . 0.9700 ?
    C9 H9B . 0.9700 ?
    C10 H10A . 0.9600 ?
    C10 H10B . 0.9600 ?
    C10 H10C . 0.9600 ?
    C11 C16 . 1.370(3) ?
    C11 C12 . 1.376(3) ?
    C12 C13 . 1.378(3) ?
    C12 H12 . 0.9300 ?
    C13 C14 . 1.366(3) ?
    C13 H13 . 0.9300 ?
    C14 C15 . 1.357(4) ?
    C14 H14 . 0.9300 ?
    C15 C16 . 1.372(3) ?
    C15 H15 . 0.9300 ?
    C16 H16 . 0.9300 ?
    C17 C18 . 1.458(3) ?
    C17 H17 . 0.9300 ?
    C18 C23 . 1.390(3) ?
    C18 C19 . 1.395(3) ?
    C19 C20 . 1.382(3) ?
    C19 H19 . 0.9300 ?
    C20 C21 . 1.370(4) ?
    C20 H20 . 0.9300 ?
    C21 C22 . 1.374(4) ?
    C21 H21 . 0.9300 ?
    C22 C23 . 1.380(3) ?
    C23 H23 . 0.9300 ?
loop_
    _geom_angle_atom_site_label_1
    _geom_angle_atom_site_label_2
    _geom_angle_atom_site_label_3
    _geom_angle_site_symmetry_1
    _geom_angle_site_symmetry_3
    _geom_angle
    _geom_angle_publ_flag
    C6 S1 C1 . . 91.75(9) ?
    C1 N1 C4 . . 116.63(16) ?
    C1 N2 C5 . . 116.72(15) ?
    C1 N2 C2 . . 120.56(15) ?
    C5 N2 C2 . . 121.87(14) ?
    C8 O2 C9 . . 118.6(2) ?
    N1 C1 N2 . . 126.94(18) ?
    N1 C1 S1 . . 121.68(15) ?
    N2 C1 S1 . . 111.37(14) ?
    N2 C2 C3 . . 108.40(14) ?
    N2 C2 C11 . . 109.88(14) ?
    C3 C2 C11 . . 111.85(14) ?
    N2 C2 H2 . . 108.9 ?
    C3 C2 H2 . . 108.9 ?
    C11 C2 H2 . . 108.9 ?
    C4 C3 C8 . . 121.80(18) ?
    C4 C3 C2 . . 121.61(17) ?
    C8 C3 C2 . . 116.49(17) ?
    C3 C4 N1 . . 122.24(17) ?
    C3 C4 C7 . . 125.8(2) ?
    N1 C4 C7 . . 111.97(18) ?
    O1 C5 N2 . . 123.64(17) ?
    O1 C5 C6 . . 126.67(18) ?
    N2 C5 C6 . . 109.69(16) ?
    C17 C6 C5 . . 120.14(18) ?
    C17 C6 S1 . . 129.37(15) ?
    C5 C6 S1 . . 110.45(14) ?
    C4 C7 H7A . . 109.5 ?
    C4 C7 H7B . . 109.5 ?
    H7A C7 H7B . . 109.5 ?
    C4 C7 H7C . . 109.5 ?
    H7A C7 H7C . . 109.5 ?
    H7B C7 H7C . . 109.5 ?
    O3 C8 O2 . . 122.0(2) ?
    O3 C8 C3 . . 126.6(2) ?
    O2 C8 C3 . . 111.39(17) ?
    C10 C9 O2 . . 110.2(2) ?
    C10 C9 H9A . . 109.6 ?
    O2 C9 H9A . . 109.6 ?
    C10 C9 H9B . . 109.6 ?
    O2 C9 H9B . . 109.6 ?
    H9A C9 H9B . . 108.1 ?
    C9 C10 H10A . . 109.5 ?
    C9 C10 H10B . . 109.5 ?
    H10A C10 H10B . . 109.5 ?
    C9 C10 H10C . . 109.5 ?
    H10A C10 H10C . . 109.5 ?
    H10B C10 H10C . . 109.5 ?
    C16 C11 C12 . . 118.73(17) ?
    C16 C11 C2 . . 120.90(17) ?
    C12 C11 C2 . . 120.36(16) ?
    C11 C12 C13 . . 120.4(2) ?
    C11 C12 H12 . . 119.8 ?
    C13 C12 H12 . . 119.8 ?
    C14 C13 C12 . . 120.0(2) ?
    C14 C13 H13 . . 120.0 ?
    C12 C13 H13 . . 120.0 ?
    C15 C14 C13 . . 119.6(2) ?
    C15 C14 H14 . . 120.2 ?
    C13 C14 H14 . . 120.2 ?
    C14 C15 C16 . . 120.7(2) ?
    C14 C15 H15 . . 119.7 ?
    C16 C15 H15 . . 119.7 ?
    C11 C16 C15 . . 120.4(2) ?
    C11 C16 H16 . . 119.8 ?
    C15 C16 H16 . . 119.8 ?
    C6 C17 C18 . . 130.16(19) ?
    C6 C17 H17 . . 114.9 ?
    C18 C17 H17 . . 114.9 ?
    C23 C18 C19 . . 118.59(19) ?
    C23 C18 C17 . . 117.16(19) ?
    C19 C18 C17 . . 124.2(2) ?
    C20 C19 C18 . . 120.3(2) ?
    C20 C19 H19 . . 119.8 ?
    C18 C19 H19 . . 119.8 ?
    C21 C20 C19 . . 120.9(2) ?
    C21 C20 H20 . . 119.6 ?
    C19 C20 H20 . . 119.6 ?
    C20 C21 C22 . . 118.8(2) ?
    C20 C21 H21 . . 120.6 ?
    C22 C21 H21 . . 120.6 ?
    C21 C22 C23 . . 121.7(2) ?
    C21 C22 Cl1 . . 119.69(17) ?
    C23 C22 Cl1 . . 118.6(2) ?
    C22 C23 C18 . . 119.7(2) ?
    C22 C23 H23 . . 120.2 ?
    C18 C23 H23 . . 120.2 ?
loop_
    _geom_torsion_atom_site_label_1
    _geom_torsion_atom_site_label_2
    _geom_torsion_atom_site_label_3
    _geom_torsion_atom_site_label_4
    _geom_torsion_site_symmetry_1
    _geom_torsion_site_symmetry_2
    _geom_torsion_site_symmetry_3
    _geom_torsion_site_symmetry_4
    _geom_torsion
    _geom_torsion_publ_flag
    C4 N1 C1 N2 . . . . 4.5(3) ?
    C4 N1 C1 S1 . . . . -174.31(14) ?
    C5 N2 C1 N1 . . . . -179.82(18) ?
    C2 N2 C1 N1 . . . . 10.6(3) ?
    C5 N2 C1 S1 . . . . -0.9(2) ?
    C2 N2 C1 S1 . . . . -170.54(12) ?
    C6 S1 C1 N1 . . . . -179.77(17) ?
    C6 S1 C1 N2 . . . . 1.29(14) ?
    C1 N2 C2 C3 . . . . -20.5(2) ?
    C5 N2 C2 C3 . . . . 170.42(15) ?
    C1 N2 C2 C11 . . . . 101.98(18) ?
    C5 N2 C2 C11 . . . . -67.1(2) ?
    N2 C2 C3 C4 . . . . 18.8(2) ?
    C11 C2 C3 C4 . . . . -102.5(2) ?
    N2 C2 C3 C8 . . . . -164.91(16) ?
    C11 C2 C3 C8 . . . . 73.8(2) ?
    C8 C3 C4 N1 . . . . 177.36(17) ?
    C2 C3 C4 N1 . . . . -6.5(3) ?
    C8 C3 C4 C7 . . . . -1.9(3) ?
    C2 C3 C4 C7 . . . . 174.21(19) ?
    C1 N1 C4 C3 . . . . -6.4(3) ?
    C1 N1 C4 C7 . . . . 173.01(18) ?
    C1 N2 C5 O1 . . . . -178.87(18) ?
    C2 N2 C5 O1 . . . . -9.4(3) ?
    C1 N2 C5 C6 . . . . 0.0(2) ?
    C2 N2 C5 C6 . . . . 169.41(15) ?
    O1 C5 C6 C17 . . . . 1.8(3) ?
    N2 C5 C6 C17 . . . . -176.99(17) ?
    O1 C5 C6 S1 . . . . 179.79(17) ?
    N2 C5 C6 S1 . . . . 1.0(2) ?
    C1 S1 C6 C17 . . . . 176.5(2) ?
    C1 S1 C6 C5 . . . . -1.29(14) ?
    C9 O2 C8 O3 . . . . 4.7(4) ?
    C9 O2 C8 C3 . . . . -176.0(2) ?
    C4 C3 C8 O3 . . . . 7.8(4) ?
    C2 C3 C8 O3 . . . . -168.5(2) ?
    C4 C3 C8 O2 . . . . -171.50(19) ?
    C2 C3 C8 O2 . . . . 12.2(3) ?
    C8 O2 C9 C10 . . . . 117.2(3) ?
    N2 C2 C11 C16 . . . . 120.27(19) ?
    C3 C2 C11 C16 . . . . -119.3(2) ?
    N2 C2 C11 C12 . . . . -61.0(2) ?
    C3 C2 C11 C12 . . . . 59.4(2) ?
    C16 C11 C12 C13 . . . . -1.6(3) ?
    C2 C11 C12 C13 . . . . 179.69(19) ?
    C11 C12 C13 C14 . . . . 2.2(3) ?
    C12 C13 C14 C15 . . . . -1.1(4) ?
    C13 C14 C15 C16 . . . . -0.6(4) ?
    C12 C11 C16 C15 . . . . -0.1(3) ?
    C2 C11 C16 C15 . . . . 178.6(2) ?
    C14 C15 C16 C11 . . . . 1.2(4) ?
    C5 C6 C17 C18 . . . . 176.23(19) ?
    S1 C6 C17 C18 . . . . -1.3(4) ?
    C6 C17 C18 C23 . . . . -175.3(2) ?
    C6 C17 C18 C19 . . . . 5.1(4) ?
    C23 C18 C19 C20 . . . . 1.2(3) ?
    C17 C18 C19 C20 . . . . -179.2(2) ?
    C18 C19 C20 C21 . . . . -0.9(4) ?
    C19 C20 C21 C22 . . . . 0.0(4) ?
    C20 C21 C22 C23 . . . . 0.5(3) ?
    C20 C21 C22 Cl1 . . . . -178.66(18) ?
    C21 C22 C23 C18 . . . . -0.2(3) ?
    Cl1 C22 C23 C18 . . . . 178.96(15) ?
    C19 C18 C23 C22 . . . . -0.6(3) ?
    C17 C18 C23 C22 . . . . 179.71(18) ?
loop_
    _geom_hbond_atom_site_label_D
    _geom_hbond_atom_site_label_H
    _geom_hbond_atom_site_label_A
    _geom_hbond_site_symmetry_A
    _geom_hbond_distance_DH
    _geom_hbond_distance_HA
    _geom_hbond_distance_DA
    _geom_hbond_angle_DHA
    _geom_hbond_publ_flag
    C23 H23 O1 2_665 0.93 2.49 3.287(3) 143 yes
    C19 H19 S1 . 0.93 2.50 3.210(3) 133 yes
