# Supplementary material for: Ethyl 2-[(Z)-3-chloro­benzyl­idene]-7-methyl-3-oxo-5-phenyl-2,3-dihydro-5H-1,3-thia­zolo[3,2-a]pyrimidine-6-carboxyl­ate
Source: Acta Crystallogr Sect E Struct Rep Online. 2008 Mar 29;64(Pt 4):o739. doi: 10.1107/S1600536808007356 (PMC2961005; doi:10.1107/S1600536808007356)
Supplement: Supplementary file 2 [file e-64-0o739-Isup2.hkl]

#
# h,k,l, Fc-squared, Fo-squared, sigma(Fo-squared) and status flag
#
data_I
_shelx_title ' '
_shelx_refln_list_code          4
_shelx_F_calc_maximum      200.32
_exptl_crystal_F_000       456.00
_reflns_d_resolution_high  0.8408
 
loop_
 _symmetry_equiv_pos_as_xyz
 'x, y, z'
 '-x, -y, -z'
 
_cell_length_a     8.2650
_cell_length_b    10.3290
_cell_length_c    13.5660
_cell_angle_alpha  94.129
_cell_angle_beta  100.837
_cell_angle_gamma 111.812
 
_shelx_F_squared_multiplier     1.000
 
loop_
 _refln_index_h
 _refln_index_k
 _refln_index_l
 _refln_F_squared_calc
 _refln_F_squared_meas
 _refln_F_squared_sigma
 _refln_observed_status
   1   0   0      239.52      260.75      3.29 o
   2   0   0        0.01        0.97      0.18 o
   3   0   0      385.10      375.12      4.15 o
   4   0   0       13.28        8.83      0.26 o
   5   0   0       30.81       29.57      0.56 o
   6   0   0      184.87      175.82      2.24 o
   7   0   0       42.03       46.72      1.97 o
   8   0   0        1.01        0.66      0.49 o
  -9   1   0       46.24       47.94      1.77 o
  -8   1   0       67.32       71.33      1.88 o
  -7   1   0       12.40       11.37      0.41 o
  -6   1   0       14.87       15.47      0.44 o
  -5   1   0        3.23        2.78      0.46 o
  -4   1   0      415.05      373.99      3.69 o
  -3   1   0       12.03       14.52      0.26 o
  -2   1   0     1331.52     1412.07     16.20 o
  -1   1   0      356.27      339.74     22.99 o
   0   1   0     2640.18     1640.92     45.32 o
   1   1   0     1231.77     1217.38     12.32 o
   2   1   0        3.62        4.98      0.19 o
   3   1   0       10.85       20.55      0.44 o
   4   1   0        0.55        1.07      0.24 o
   5   1   0       64.64       60.95      0.95 o
   6   1   0        2.24        1.30      0.37 o
   7   1   0        0.77        2.23      0.50 o
   8   1   0        2.82        3.10      0.80 o
  -9   2   0       16.46       15.03      0.96 o
  -8   2   0       37.76       42.49      1.34 o
  -7   2   0       16.68       16.06      0.66 o
  -6   2   0      187.87      196.73      2.75 o
  -5   2   0       17.46       19.85      0.44 o
  -4   2   0        4.16        7.08      0.30 o
  -3   2   0      504.97      476.55      5.94 o
  -2   2   0     3443.78     3616.43     35.86 o
  -1   2   0      620.19      638.36      5.73 o
   0   2   0     4690.12     4908.12     46.46 o
   1   2   0       32.87       30.88      0.46 o
   2   2   0       57.15       54.09      0.79 o
   3   2   0       76.88       66.15      0.94 o
   4   2   0      794.87      788.89      9.48 o
   5   2   0       41.42       46.35      1.36 o
   6   2   0        0.14       -0.10      0.38 o
   7   2   0        3.35        1.56      0.51 o
   8   2   0        1.88        0.96      0.76 o
  -9   3   0        0.04       -0.11      0.60 o
  -8   3   0       24.86       22.36      0.97 o
  -7   3   0      190.66      189.65      3.00 o
  -6   3   0       16.73       12.93      0.38 o
  -5   3   0        5.40        4.72      0.36 o
  -4   3   0      148.73      197.81      2.31 o
  -3   3   0      434.71      402.59      4.23 o
  -2   3   0      372.41      378.14      3.44 o
  -1   3   0      236.90      252.97      2.24 o
   0   3   0      945.75      952.83      9.08 o
   1   3   0       16.12       19.20      0.55 o
   2   3   0       15.27       13.74      0.45 o
   3   3   0       11.22        8.82      0.42 o
   4   3   0       17.73       16.83      0.76 o
   5   3   0       58.46       63.92      1.21 o
   6   3   0        8.17        4.14      0.65 o
   7   3   0        4.89        6.64      0.74 o
  -9   4   0       32.18       32.26      1.10 o
  -8   4   0      114.12      119.53      2.11 o
  -7   4   0        8.12        6.82      0.44 o
  -6   4   0      868.49      851.71      9.58 o
  -5   4   0        0.13        1.46      0.14 o
  -4   4   0      381.81      476.54      5.34 o
  -3   4   0      843.83      845.70      6.92 o
  -2   4   0      139.17      152.50      1.71 o
  -1   4   0      127.83      148.32      1.59 o
   0   4   0     1132.82     1177.25     12.01 o
   1   4   0      988.61      962.97     10.70 o
   2   4   0       83.08       75.74      1.23 o
   3   4   0       28.09       30.25      0.80 o
   4   4   0       46.78       48.78      1.07 o
   5   4   0       32.08       33.78      1.09 o
   6   4   0        0.21       -0.01      0.56 o
   7   4   0        4.95        7.39      1.02 o
  -9   5   0        5.47        7.97      0.57 o
  -8   5   0       15.91       15.65      0.64 o
  -7   5   0      127.91      114.37      1.91 o
  -6   5   0        5.65        3.37      0.23 o
  -5   5   0       95.62       92.48      1.22 o
  -4   5   0        5.50        8.30      0.47 o
  -3   5   0     1465.84     1509.46     15.26 o
  -2   5   0       39.54       40.24      0.61 o
  -1   5   0       61.72       58.17      0.81 o
   0   5   0        1.01       -0.06      0.24 o
   1   5   0      221.23      204.91      2.64 o
   2   5   0      348.84      362.23      4.38 o
   3   5   0      318.04      325.36      4.05 o
   4   5   0        0.06       -0.13      0.49 o
   5   5   0       26.82       22.51      1.09 o
   6   5   0        1.01        0.72      0.68 o
  -9   6   0        9.40        9.93      0.57 o
  -8   6   0       25.86       28.19      0.84 o
  -7   6   0        0.90        1.35      0.35 o
  -6   6   0      104.36      101.93      1.38 o
  -5   6   0       94.41       88.38      1.24 o
  -4   6   0       44.80       46.60      0.71 o
  -3   6   0       22.10       19.27      0.44 o
  -2   6   0       80.36       56.53      0.88 o
  -1   6   0       75.01       75.29      1.11 o
   0   6   0       12.71       13.39      0.52 o
   1   6   0       14.17       15.01      0.60 o
   2   6   0       32.50       25.90      0.89 o
   3   6   0        5.85        4.70      0.64 o
   4   6   0       41.40       40.38      1.50 o
   5   6   0       36.64       44.65      1.78 o
  -9   7   0       14.31       15.02      0.65 o
  -8   7   0        4.44        3.44      0.45 o
  -7   7   0      112.81       95.51      1.76 o
  -6   7   0       90.12       92.85      1.50 o
  -5   7   0        6.66        7.26      0.35 o
  -4   7   0       91.25       89.64      1.17 o
  -3   7   0      277.12      267.41      3.16 o
  -2   7   0      199.95      188.18      2.45 o
  -1   7   0        3.14        2.08      0.34 o
   0   7   0       31.60       31.49      0.87 o
   1   7   0       52.76       53.04      1.27 o
   2   7   0      243.61      233.16      3.86 o
   3   7   0        2.25        1.04      0.66 o
   4   7   0       10.18        9.74      1.21 o
   5   7   0       39.63       45.14      2.85 o
  -9   8   0        4.86        6.69      1.08 o
  -8   8   0       35.22       30.23      1.65 o
  -7   8   0        1.83        1.77      0.48 o
  -6   8   0        2.48        4.28      0.52 o
  -5   8   0        1.90        2.53      0.28 o
  -4   8   0      217.13      221.58      2.57 o
  -3   8   0       10.19        5.68      0.50 o
  -2   8   0       23.85       21.03      0.73 o
  -1   8   0      213.19      201.47      2.54 o
   0   8   0       25.58       26.33      0.85 o
   1   8   0       44.12       41.10      1.35 o
   2   8   0       20.16       25.06      1.48 o
   3   8   0       46.78       46.23      1.75 o
   4   8   0        1.49        3.48      0.81 o
  -8   9   0        5.87        6.04      0.58 o
  -7   9   0        0.41       -0.12      0.46 o
  -6   9   0       29.67       39.65      0.96 o
  -5   9   0      142.16      142.18      2.05 o
  -4   9   0       12.95        9.16      0.58 o
  -3   9   0      661.93      666.85      7.71 o
  -2   9   0      775.59      807.85     10.16 o
  -1   9   0      347.53      339.65      4.32 o
   0   9   0        2.56        0.84      0.65 o
   1   9   0       63.72       69.23      1.68 o
   2   9   0        1.14        1.14      0.59 o
   3   9   0        0.02       -0.17      0.64 o
  -8  10   0        0.95        0.58      0.59 o
  -7  10   0        3.07        2.58      0.64 o
  -6  10   0       28.20       26.15      1.06 o
  -5  10   0        9.71        7.73      0.54 o
  -4  10   0       19.63       14.81      0.74 o
  -3  10   0        7.83        6.07      1.39 o
  -2  10   0       70.76       71.23      1.61 o
  -1  10   0       14.60       19.74      1.06 o
   0  10   0       16.00       17.98      0.95 o
   1  10   0        1.70       -0.18      0.68 o
   2  10   0        2.79        3.51      0.83 o
  -7  11   0       31.84       33.53      1.35 o
  -6  11   0        1.90        1.36      0.51 o
  -5  11   0       45.47       52.22      1.57 o
  -4  11   0        0.11       -0.14      0.52 o
  -3  11   0        2.45        2.76      0.66 o
  -2  11   0        6.28        6.56      0.92 o
  -1  11   0        0.74        0.48      0.69 o
   0  11   0        0.86        0.59      0.75 o
  -5  12   0       13.51       15.83      1.16 o
  -4  12   0       16.19       15.23      0.98 o
  -3  12   0       11.94       13.17      1.12 o
  -2  12   0        8.84       11.23      2.18 o
   2 -12   1       25.63       32.65      1.62 o
   3 -12   1       16.39       14.65      1.35 o
   4 -12   1        0.10       -0.17      0.64 o
   5 -12   1       35.64       42.06      2.03 o
   0 -11   1        3.69        5.82      1.06 o
   1 -11   1       12.80       12.37      1.08 o
   2 -11   1        3.08        2.77      0.71 o
   3 -11   1       26.72       30.67      1.24 o
   4 -11   1       24.26       25.79      1.68 o
   5 -11   1        0.26       -0.22      0.89 o
   6 -11   1        5.73        3.71      0.59 o
   7 -11   1        3.22        4.71      0.75 o
  -2 -10   1        1.55        2.42      0.95 o
  -1 -10   1       32.99       37.74      1.32 o
   0 -10   1       38.67       39.37      1.45 o
   1 -10   1        8.66        9.07      0.86 o
   2 -10   1       53.45       52.23      1.39 o
   3 -10   1       11.10       11.10      0.79 o
   4 -10   1       92.48       99.45      1.84 o
   5 -10   1        2.13        2.31      0.45 o
   6 -10   1        0.24       -0.11      0.42 o
   7 -10   1        8.97        8.44      0.70 o
   8 -10   1        5.67        4.75      0.59 o
  -3  -9   1        0.05       -0.17      0.64 o
  -2  -9   1        0.72        1.31      0.61 o
  -1  -9   1        0.18       -0.15      0.56 o
   0  -9   1      206.35      207.71      3.59 o
   1  -9   1        0.99       -0.15      0.56 o
   2  -9   1      138.19      132.93      2.24 o
   3  -9   1      114.83      107.35      1.74 o
   4  -9   1       97.79       96.34      1.72 o
   5  -9   1       62.89       62.69      1.10 o
   6  -9   1       24.81       22.10      0.89 o
   7  -9   1        0.72        0.01      0.54 o
   8  -9   1      115.75      122.04      2.35 o
  -4  -8   1        0.01       -0.17      0.64 o
  -3  -8   1        5.49        6.74      0.75 o
  -2  -8   1        0.54        0.49      0.55 o
  -1  -8   1        0.20       -0.13      0.47 o
   0  -8   1       24.92       21.49      1.07 o
   1  -8   1      249.97      243.81      3.17 o
   2  -8   1      200.84      190.49      2.56 o
   3  -8   1      153.25      135.22      1.95 o
   4  -8   1      109.55       92.17      1.41 o
   5  -8   1        0.80       -0.08      0.29 o
   6  -8   1       17.63       20.63      0.64 o
   7  -8   1        0.33       -0.12      0.45 o
   8  -8   1       34.77       35.46      1.08 o
   9  -8   1        1.59        1.62      0.52 o
  -5  -7   1       38.14       51.86      2.01 o
  -4  -7   1       12.64       12.90      1.20 o
  -3  -7   1       94.90      103.99      2.25 o
  -2  -7   1        1.26       -0.18      0.66 o
  -1  -7   1       33.06       32.27      0.85 o
   0  -7   1       49.98       42.40      0.90 o
   1  -7   1       27.35       26.92      0.75 o
   2  -7   1      374.85      369.34      4.40 o
   3  -7   1      240.52      240.01      2.55 o
   4  -7   1      364.74      335.80      3.96 o
   5  -7   1       94.71       92.53      1.36 o
   6  -7   1       24.43       25.29      0.79 o
   7  -7   1        3.76        2.92      0.47 o
   8  -7   1        4.31        3.21      1.05 o
   9  -7   1        3.55        4.34      0.54 o
  -6  -6   1        2.12        1.76      0.87 o
  -5  -6   1       45.38       43.09      1.73 o
  -4  -6   1        3.28        1.26      0.74 o
  -3  -6   1      101.61      100.88      1.91 o
  -2  -6   1       21.73       20.84      0.81 o
  -1  -6   1      207.62      214.11      2.80 o
   0  -6   1        4.33        1.31      0.28 o
   1  -6   1      171.68      138.96      1.88 o
   2  -6   1      122.41      116.45      1.38 o
   3  -6   1       49.09       67.03      0.95 o
   4  -6   1      139.85      135.80      1.43 o
   5  -6   1      106.65      111.51      1.47 o
   6  -6   1       67.20       66.82      1.15 o
   7  -6   1       42.16       39.97      0.99 o
   8  -6   1      196.81      195.45      3.16 o
   9  -6   1       12.13       13.39      0.70 o
  -6  -5   1        1.23        0.59      0.66 o
  -5  -5   1        6.20        5.86      0.71 o
  -4  -5   1      183.58      182.87      2.83 o
  -3  -5   1      143.24      133.32      1.99 o
  -2  -5   1       59.33       65.80      1.19 o
  -1  -5   1     1777.02     1920.55     21.09 o
   0  -5   1      573.22      621.76      6.53 o
   1  -5   1       98.49      115.36      1.44 o
   2  -5   1      499.94      525.01      5.48 o
   3  -5   1      328.40      372.59      3.66 o
   4  -5   1        1.36       -0.04      0.16 o
   5  -5   1      117.07      123.14      1.60 o
   6  -5   1        8.69        7.77      0.34 o
   7  -5   1        1.74        1.87      0.39 o
   8  -5   1        4.52        4.54      0.55 o
   9  -5   1       25.10       26.50      1.09 o
  -7  -4   1        1.26       -0.20      0.73 o
  -6  -4   1       10.11        8.75      0.77 o
  -5  -4   1       60.17       71.16      1.49 o
  -4  -4   1        1.50       -0.11      0.39 o
  -3  -4   1      152.75      150.32      2.06 o
  -2  -4   1      892.70      863.82      9.69 o
  -1  -4   1        0.14       -0.08      0.28 o
   0  -4   1      161.44      158.94      1.74 o
   1  -4   1        1.33        8.88      0.29 o
   2  -4   1     1332.56     1318.79     11.79 o
   3  -4   1       52.46       52.44      0.72 o
   4  -4   1      306.72      319.98      3.42 o
   5  -4   1      356.61      336.85      3.92 o
   6  -4   1       23.76       20.32      0.51 o
   7  -4   1        0.05       -0.10      0.37 o
   8  -4   1      197.76      193.92      3.18 o
   9  -4   1        0.62        1.02      0.62 o
  -7  -3   1       16.47       14.91      1.25 o
  -6  -3   1       21.57       19.97      0.81 o
  -5  -3   1       33.36       30.60      0.85 o
  -4  -3   1        2.94        1.76      0.37 o
  -3  -3   1        9.04        6.78      0.38 o
  -2  -3   1       24.13       17.92      0.48 o
  -1  -3   1      757.71      722.77      6.97 o
   0  -3   1      273.51      273.90      2.58 o
   1  -3   1       64.58       88.57      0.92 o
   2  -3   1      850.96      774.14      6.94 o
   3  -3   1      363.19      348.66      4.86 o
   4  -3   1     2408.54     2596.51     24.87 o
   5  -3   1      171.22      172.85      2.12 o
   6  -3   1       38.02       38.16      0.70 o
   7  -3   1        0.36        0.62      0.42 o
   8  -3   1        5.26        5.49      0.68 o
   9  -3   1       62.40       63.51      1.81 o
  -8  -2   1        1.57        2.25      0.75 o
  -7  -2   1        0.34        0.03      0.46 o
  -6  -2   1        6.04        6.78      0.52 o
  -5  -2   1      401.17      413.86      4.98 o
  -4  -2   1     1394.96     1465.80     14.93 o
  -3  -2   1       89.17      101.03      1.27 o
  -2  -2   1     1005.49      978.98      9.99 o
  -1  -2   1      634.11      614.46      5.90 o
   0  -2   1       89.09       68.37      0.73 o
   1  -2   1     1734.31     1737.69     15.45 o
   2  -2   1     2044.28     2026.23     18.38 o
   3  -2   1      747.36      715.93      6.92 o
   4  -2   1      251.44      241.86      2.64 o
   5  -2   1      597.95      588.65      6.79 o
   6  -2   1      264.49      245.67      2.55 o
   7  -2   1        6.96        7.64      0.64 o
   8  -2   1      154.74      168.71      2.86 o
   9  -2   1       19.84       20.08      1.11 o
  -8  -1   1       13.23       11.93      0.75 o
  -7  -1   1        3.95        4.45      0.48 o
  -6  -1   1       10.42       13.12      0.49 o
  -5  -1   1      307.56      328.80      3.57 o
  -4  -1   1        3.02        5.48      0.28 o
  -3  -1   1       27.56       35.66      0.58 o
  -2  -1   1       58.11       48.27      0.56 o
  -1  -1   1       36.17       57.67      0.58 o
   0  -1   1     3441.37     3571.11     42.93 o
   1  -1   1      737.34      761.55      7.26 o
   2  -1   1     3673.91     3835.22     34.73 o
   3  -1   1       18.47       23.07      0.34 o
   4  -1   1       61.29       68.50      0.76 o
   5  -1   1      109.95      105.64      1.28 o
   6  -1   1       84.90       84.12      1.14 o
   7  -1   1       41.67       46.54      0.99 o
   8  -1   1        0.52        0.90      0.44 o
   9  -1   1       10.49       12.66      1.04 o
  -8   0   1        9.62       10.57      0.78 o
  -7   0   1       39.55       39.92      0.91 o
  -6   0   1        6.00        7.21      0.35 o
  -5   0   1        0.12       -0.05      0.20 o
  -4   0   1      433.17      390.38      3.80 o
  -3   0   1       72.13       74.18      0.82 o
  -2   0   1     3407.44     3655.75     34.74 o
  -1   0   1     1136.98     1090.44     10.64 o
   1   0   1      755.30      802.84      8.83 o
   2   0   1     1434.77     1432.88     12.74 o
   3   0   1     1630.82     1657.62     15.62 o
   4   0   1       74.10       81.23      1.03 o
   5   0   1      422.10      457.73      4.87 o
   6   0   1       84.22       85.36      1.31 o
   7   0   1        4.12        3.46      0.46 o
   8   0   1        3.01        4.61      0.62 o
  -9   1   1        6.54        8.41      0.88 o
  -8   1   1       18.57       20.22      1.01 o
  -7   1   1        0.29        0.47      0.38 o
  -6   1   1       13.60       12.61      0.41 o
  -5   1   1       44.46       41.77      0.58 o
  -4   1   1      410.83      409.82      3.79 o
  -3   1   1      361.27      414.10      4.57 o
  -2   1   1      664.83      625.86     19.26 o
  -1   1   1       51.59       66.53      0.77 o
   0   1   1       97.88       51.20      7.99 o
   1   1   1     4257.93     4414.32     41.81 o
   2   1   1      199.52      223.20      2.13 o
   3   1   1       59.99       64.13      0.88 o
   4   1   1      239.66      264.10      2.92 o
   5   1   1        0.37       -0.07      0.26 o
   6   1   1        2.75        3.44      0.51 o
   7   1   1        0.00       -0.07      0.43 o
   8   1   1        3.82        2.42      0.95 o
  -9   2   1       27.36       24.93      1.79 o
  -8   2   1       71.83       71.05      1.86 o
  -7   2   1      175.89      175.39      3.55 o
  -6   2   1       29.52       27.56      0.58 o
  -5   2   1        5.12        3.45      0.24 o
  -4   2   1      407.18      418.51      6.91 o
  -3   2   1      870.08      921.71     28.30 o
  -2   2   1     1357.93     1545.81     19.38 o
  -1   2   1     4499.68     4623.19     41.28 o
   0   2   1      136.79      132.56      1.38 o
   1   2   1      763.13      868.07      8.29 o
   2   2   1        5.30        5.72      0.29 o
   3   2   1      123.52      146.19      1.76 o
   4   2   1       67.51       72.41      1.11 o
   5   2   1       23.64       24.48      0.73 o
   6   2   1       11.17       10.38      0.73 o
   7   2   1       26.97       34.56      1.20 o
  -9   3   1        8.10        7.44      0.72 o
  -8   3   1        3.29        1.41      0.57 o
  -7   3   1      160.18      159.78      2.55 o
  -6   3   1       85.00       98.73      1.26 o
  -5   3   1      205.20      222.50      3.81 o
  -4   3   1      943.38      984.74     30.49 o
  -3   3   1      660.01      691.47      8.54 o
  -2   3   1       16.18       16.29      0.25 o
  -1   3   1      491.28      463.25      4.48 o
   0   3   1      497.00      539.94      5.24 o
   1   3   1       40.82       33.80      0.62 o
   2   3   1        6.88       19.40      0.55 o
   3   3   1      185.11      165.88      2.19 o
   4   3   1        7.15        7.94      0.49 o
   5   3   1      154.06      165.03      2.42 o
   6   3   1       73.27       69.97      1.70 o
   7   3   1       12.96       13.25      0.90 o
  -9   4   1       12.38       11.52      0.65 o
  -8   4   1       11.55       10.68      0.67 o
  -7   4   1       27.90       28.75      0.61 o
  -6   4   1      124.99      121.73      3.43 o
  -5   4   1       34.49       33.26      0.90 o
  -4   4   1     1246.07     1293.54     13.35 o
  -3   4   1     9835.38    10331.96    111.56 o
  -2   4   1        2.31        0.54      0.21 o
  -1   4   1      133.81      119.33      1.42 o
   0   4   1      580.93      570.76      6.44 o
   1   4   1       23.43       21.10      0.62 o
   2   4   1      245.45      252.11      3.13 o
   3   4   1        6.26        6.08      0.46 o
   4   4   1       17.46       20.91      0.72 o
   5   4   1        0.29       -0.13      0.47 o
   6   4   1        1.81        3.88      1.04 o
  -9   5   1        0.00        0.76      0.46 o
  -8   5   1       19.35       19.34      1.17 o
  -7   5   1      328.16      324.75      5.49 o
  -6   5   1       88.62       89.43      1.67 o
  -5   5   1      277.67      262.91      3.08 o
  -4   5   1      199.91      163.28      1.72 o
  -3   5   1      394.94      484.36      5.03 o
  -2   5   1        3.90        6.36      0.29 o
  -1   5   1      219.01      220.38      2.49 o
   0   5   1        0.05        0.68      0.27 o
   1   5   1      116.75      116.12      1.69 o
   2   5   1        6.68        3.73      0.47 o
   3   5   1       53.84       46.43      1.19 o
   4   5   1        9.49        9.55      0.70 o
   5   5   1        3.40        4.95      0.73 o
   6   5   1       11.04       11.99      1.05 o
  -9   6   1       16.15       13.55      0.56 o
  -8   6   1       63.38       59.82      1.33 o
  -7   6   1       48.84       46.28      0.97 o
  -6   6   1      139.96      142.92      1.80 o
  -5   6   1       80.29       95.99      1.31 o
  -4   6   1      176.71      207.53      2.19 o
  -3   6   1       46.91       35.21      0.63 o
  -2   6   1       81.70       68.12      1.06 o
  -1   6   1        4.09        2.87      0.34 o
   0   6   1       46.30       45.74      0.96 o
   1   6   1       25.11       20.67      0.69 o
   2   6   1      201.07      192.40      2.92 o
   3   6   1        0.23        0.85      0.55 o
   4   6   1        0.05       -0.16      0.60 o
   5   6   1        6.81        5.63      0.96 o
  -9   7   1        3.03        3.27      0.38 o
  -8   7   1        9.99        8.69      0.48 o
  -7   7   1      339.54      312.55      4.68 o
  -6   7   1       59.40       61.55      0.99 o
  -5   7   1       96.54       88.99      1.44 o
  -4   7   1      506.29      505.55      5.67 o
  -3   7   1      152.97      159.16      1.93 o
  -2   7   1       61.96       61.40      1.01 o
  -1   7   1        8.23        8.54      0.48 o
   0   7   1      231.65      243.18      3.16 o
   1   7   1      129.68      126.49      2.14 o
   2   7   1       93.70       92.63      2.15 o
   3   7   1       40.87       41.88      1.43 o
   4   7   1        5.34        6.89      0.85 o
  -9   8   1       33.69       34.84      1.49 o
  -8   8   1        9.87        8.65      0.80 o
  -7   8   1        6.42        2.76      0.43 o
  -6   8   1        9.64        8.31      1.03 o
  -5   8   1        2.19        2.06      0.28 o
  -4   8   1        2.90       -0.09      0.32 o
  -3   8   1      301.42      292.48      3.61 o
  -2   8   1      208.38      204.59      2.52 o
  -1   8   1        1.62        0.90      0.52 o
   0   8   1      202.90      212.83      3.20 o
   1   8   1       84.95       78.27      1.87 o
   2   8   1        4.60        3.72      0.76 o
   3   8   1        2.84        1.39      0.76 o
   4   8   1        6.89       10.43      1.41 o
  -8   9   1        1.86        0.67      0.50 o
  -7   9   1       35.20       40.72      1.17 o
  -6   9   1       18.78       19.49      0.76 o
  -5   9   1       11.27        8.82      0.51 o
  -4   9   1       14.72       11.19      0.67 o
  -3   9   1       99.25       92.56      1.61 o
  -2   9   1       12.87       13.28      0.74 o
  -1   9   1      139.56      130.83      2.10 o
   0   9   1      330.10      351.90      5.51 o
   1   9   1        2.61        0.49      0.69 o
   2   9   1        7.31        6.79      0.91 o
   3   9   1        9.70       12.55      1.10 o
  -8  10   1        6.96        6.02      0.87 o
  -7  10   1       47.83       49.71      1.42 o
  -6  10   1        0.01       -0.11      0.41 o
  -5  10   1       44.22       37.91      0.97 o
  -4  10   1       13.28       14.76      0.73 o
  -3  10   1       38.26       31.47      1.18 o
  -2  10   1        2.12        1.38      0.62 o
  -1  10   1       12.60       14.71      1.25 o
   0  10   1        1.88        0.75      0.65 o
   1  10   1       46.51       50.16      1.53 o
  -7  11   1        0.13       -0.04      0.65 o
  -6  11   1       36.05       38.53      1.14 o
  -5  11   1        6.36        4.35      0.75 o
  -4  11   1        0.46       -0.15      0.56 o
  -3  11   1       31.28       34.49      1.31 o
  -2  11   1        0.01       -0.19      0.70 o
  -1  11   1       21.87       20.69      1.53 o
   0  11   1        4.85        5.35      0.78 o
  -5  12   1       17.87       16.03      1.05 o
  -4  12   1       15.76       15.55      1.20 o
  -3  12   1        8.61       11.10      1.57 o
   2 -12   2        0.06       -0.20      0.75 o
   3 -12   2       54.05       63.68      4.42 o
   4 -12   2        0.33        0.18      0.68 o
   5 -12   2        3.30        5.39      0.90 o
   0 -11   2        4.51        4.12      0.87 o
   1 -11   2        0.19       -0.18      0.65 o
   2 -11   2       37.13       33.07      1.28 o
   3 -11   2       22.55       22.62      1.07 o
   4 -11   2       29.90       30.19      1.17 o
   5 -11   2       25.63       25.40      1.66 o
   6 -11   2        2.38        4.15      0.62 o
   7 -11   2        9.13        8.90      0.77 o
  -2 -10   2       19.28       21.37      1.24 o
  -1 -10   2       56.42       59.19      1.88 o
   0 -10   2       32.76       30.05      1.73 o
   1 -10   2       13.65       13.02      0.91 o
   2 -10   2       43.45       53.16      1.37 o
   3 -10   2       12.47       14.33      0.85 o
   4 -10   2       47.45       45.92      1.21 o
   5 -10   2        2.52        1.27      0.42 o
   6 -10   2       12.78       14.83      0.66 o
   7 -10   2       33.70       37.03      1.34 o
  -3  -9   2        0.75       -0.19      0.74 o
  -2  -9   2        4.62        5.22      0.69 o
  -1  -9   2       18.77       19.13      1.05 o
   0  -9   2        0.04       -0.17      0.62 o
   1  -9   2      296.12      300.71      4.25 o
   2  -9   2       67.47       58.20      1.36 o
   3  -9   2       97.88       84.01      1.66 o
   4  -9   2        0.06       -0.11      0.41 o
   5  -9   2       17.82       15.61      0.61 o
   6  -9   2       49.27       51.08      1.76 o
   7  -9   2       91.32       95.75      2.02 o
   8  -9   2        0.05        0.14      0.58 o
  -4  -8   2        1.73        1.29      0.67 o
  -3  -8   2       10.32        9.29      0.78 o
  -2  -8   2       63.59       56.54      1.41 o
  -1  -8   2        1.80        1.73      0.62 o
   0  -8   2      106.80      100.38      1.85 o
   1  -8   2       30.15       28.78      0.85 o
   2  -8   2      487.66      472.13      5.58 o
   3  -8   2     1024.67     1010.15     10.48 o
   4  -8   2      741.21      714.94      7.51 o
   5  -8   2       28.45       26.56      0.76 o
   6  -8   2       15.09       14.62      0.59 o
   7  -8   2        1.92        3.52      0.56 o
   8  -8   2       21.06       19.30      0.88 o
  -5  -7   2       65.37       64.91      1.85 o
  -4  -7   2        0.08        0.33      0.64 o
  -3  -7   2        7.67        8.90      0.73 o
  -2  -7   2      287.29      270.91      3.89 o
  -1  -7   2       52.44       44.62      1.00 o
   0  -7   2        0.60        0.63      0.43 o
   1  -7   2       79.75       87.51      1.41 o
   2  -7   2      178.66      185.17      2.24 o
   3  -7   2        9.12        7.17      0.38 o
   4  -7   2       68.30       75.09      1.13 o
   5  -7   2      484.93      478.94      5.19 o
   6  -7   2       11.12       12.47      0.52 o
   7  -7   2        7.77        9.06      0.70 o
   8  -7   2       33.45       36.32      1.13 o
   9  -7   2        6.59        7.69      0.65 o
  -6  -6   2        1.25       -0.17      0.62 o
  -5  -6   2       76.52       86.11      2.05 o
  -4  -6   2        3.59        1.54      0.61 o
  -3  -6   2      224.15      225.44      3.04 o
  -2  -6   2      132.63      137.56      2.04 o
  -1  -6   2      160.23      157.63      2.03 o
   0  -6   2        7.26        3.04      0.38 o
   1  -6   2      392.93      425.56      4.59 o
   2  -6   2      140.91      152.81      1.99 o
   3  -6   2      226.78      217.90      2.46 o
   4  -6   2      371.52      369.88      4.05 o
   5  -6   2       14.43       17.23      0.47 o
   6  -6   2        4.57        6.00      0.49 o
   7  -6   2       34.46       34.81      1.01 o
   8  -6   2       57.77       54.35      1.63 o
   9  -6   2        0.03       -0.14      0.53 o
  -6  -5   2        0.38       -0.18      0.69 o
  -5  -5   2       66.14       74.55      1.64 o
  -4  -5   2      122.98      132.36      2.23 o
  -3  -5   2      280.18      283.48      3.59 o
  -2  -5   2       22.46       22.91      0.65 o
  -1  -5   2        3.28        3.70      0.48 o
   0  -5   2     1115.40     1155.45     12.80 o
   1  -5   2      325.81      323.96      3.52 o
   2  -5   2       52.57       59.13      0.85 o
   3  -5   2       32.13       33.90      0.58 o
   4  -5   2        5.60       11.12      0.30 o
   5  -5   2       90.93       74.62      1.00 o
   6  -5   2       92.38       85.37      1.39 o
   7  -5   2       11.22       10.38      0.58 o
   8  -5   2       18.56       17.62      1.16 o
   9  -5   2        4.29        3.71      0.61 o
  -7  -4   2        3.59        2.78      0.79 o
  -6  -4   2        0.32        1.46      0.95 o
  -5  -4   2        0.44       -0.07      0.44 o
  -4  -4   2       12.72        8.48      0.55 o
  -3  -4   2        5.14        7.16      0.72 o
  -2  -4   2      322.07      321.00      3.84 o
  -1  -4   2       12.63       10.30      0.40 o
   0  -4   2      693.03      784.96      7.56 o
   1  -4   2       37.85       35.29      0.66 o
   2  -4   2      400.40      430.46      4.50 o
   3  -4   2       95.02       89.64      0.97 o
   4  -4   2     3390.29     3512.92     33.49 o
   5  -4   2      125.85      113.61      1.27 o
   6  -4   2       12.02       12.73      0.43 o
   7  -4   2       19.56       18.41      0.76 o
   8  -4   2       40.25       39.82      1.20 o
   9  -4   2        0.49        0.67      0.67 o
  -7  -3   2        2.82        3.50      0.76 o
  -6  -3   2       70.52       75.59      1.52 o
  -5  -3   2       98.95      111.48      1.79 o
  -4  -3   2        5.77        5.80      0.41 o
  -3  -3   2      159.71      168.18      2.17 o
  -2  -3   2       38.34       32.75      0.63 o
  -1  -3   2      847.60      842.45      8.09 o
   0  -3   2     2857.97     2939.26     26.07 o
   1  -3   2     2705.70     2891.78     27.21 o
   2  -3   2       26.59       21.20      0.35 o
   3  -3   2      165.94      197.80      1.91 o
   4  -3   2      230.13      238.62      2.44 o
   5  -3   2      269.63      254.92      2.81 o
   6  -3   2       22.89       22.50      0.57 o
   7  -3   2       32.43       27.71      0.95 o
   8  -3   2        1.67       -0.24      0.88 o
   9  -3   2        0.54       -0.18      0.66 o
  -8  -2   2       25.77       24.84      1.20 o
  -7  -2   2        5.16        5.81      0.57 o
  -6  -2   2       14.02       16.65      0.67 o
  -5  -2   2       17.05       12.83      0.66 o
  -4  -2   2      210.68      216.10      2.47 o
  -3  -2   2        1.16        1.11      0.32 o
  -2  -2   2      523.12      523.20      5.44 o
  -1  -2   2       27.63       26.46      0.39 o
   0  -2   2        7.12        7.06      0.31 o
   1  -2   2      834.23      808.67      7.27 o
   2  -2   2      336.15      312.22      2.75 o
   3  -2   2      180.62      202.85      1.95 o
   4  -2   2      743.24      775.96      7.06 o
   5  -2   2       22.54       18.62      0.43 o
   6  -2   2        0.86        0.01      0.24 o
   7  -2   2       30.41       28.63      0.86 o
   8  -2   2      126.25      141.25      2.57 o
   9  -2   2        8.53       12.40      1.00 o
  -8  -1   2        5.77        5.80      0.82 o
  -7  -1   2        0.49       -0.10      0.37 o
  -6  -1   2       30.34       28.32      0.71 o
  -5  -1   2        4.62        5.36      0.36 o
  -4  -1   2       72.75       90.28      1.15 o
  -3  -1   2     1014.77     1010.46     10.28 o
  -2  -1   2      224.72      236.42      2.31 o
  -1  -1   2      335.48      382.57      3.30 o
   0  -1   2     9846.92     9482.92    193.77 o
   1  -1   2     4061.87     4007.56     34.36 o
   2  -1   2     2777.76     2808.65     23.93 o
   3  -1   2      113.17      111.76      1.52 o
   4  -1   2      296.75      301.73      4.25 o
   5  -1   2        0.93        0.28      0.22 o
   6  -1   2        4.09        3.20      0.34 o
   7  -1   2        2.19        1.92      0.40 o
   8  -1   2        8.60        8.14      0.68 o
  -9   0   2        0.43        0.72      0.74 o
  -8   0   2       36.09       46.78      1.54 o
  -7   0   2        2.56        0.07      0.33 o
  -6   0   2       13.51       10.75      0.40 o
  -5   0   2      356.53      343.83      3.64 o
  -4   0   2      235.93      246.36      2.45 o
  -3   0   2       94.61      121.91      1.26 o
  -2   0   2     4769.60     4888.52     46.33 o
  -1   0   2      185.66      172.03      1.82 o
   0   0   2     2964.40     2845.91     57.77 o
   1   0   2     1551.27     1580.61     14.49 o
   2   0   2      327.85      294.43      2.90 o
   3   0   2       10.94       16.21      0.41 o
   4   0   2       67.15       68.41      0.95 o
   5   0   2      306.57      295.98      3.06 o
   6   0   2        5.73        4.43      0.42 o
   7   0   2        0.17       -0.11      0.42 o
   8   0   2        8.05        5.82      0.69 o
  -9   1   2       40.16       39.52      1.41 o
  -8   1   2       21.89       22.40      1.40 o
  -7   1   2       33.25       33.56      1.08 o
  -6   1   2        6.20        6.16      0.35 o
  -5   1   2      547.30      555.89      6.76 o
  -4   1   2       15.06       25.51      0.40 o
  -3   1   2        1.32        1.30      0.09 o
  -2   1   2      373.64      374.91      3.71 o
  -1   1   2        3.66        5.55      0.20 o
   0   1   2        0.22       -0.03      0.13 o
   1   1   2    40126.70    38372.97   1029.69 o
   2   1   2      766.89      855.89      8.20 o
   3   1   2      106.93       99.91      1.18 o
   4   1   2        7.12        7.50      0.52 o
   5   1   2        9.61        9.10      0.44 o
   6   1   2       54.46       51.24      1.17 o
   7   1   2       17.04       16.49      0.76 o
   8   1   2        1.17        1.25      0.76 o
  -9   2   2        7.29        8.35      0.73 o
  -8   2   2      400.19      387.19      6.40 o
  -7   2   2      431.97      414.52      6.70 o
  -6   2   2       28.07       30.24      0.85 o
  -5   2   2      220.88      202.14      2.19 o
  -4   2   2      953.18     1008.70     16.48 o
  -3   2   2      874.06      855.23     14.16 o
  -2   2   2     4079.88     4131.65     37.58 o
  -1   2   2      135.45      118.84      1.19 o
   0   2   2      913.90      935.45      8.40 o
   1   2   2     1555.54     1702.67     16.10 o
   2   2   2     1639.68     1668.15     16.90 o
   3   2   2        7.13        2.84      0.31 o
   4   2   2        4.41        7.09      0.43 o
   5   2   2       51.82       52.82      1.08 o
   6   2   2       43.44       44.08      1.17 o
   7   2   2        0.18        0.07      0.57 o
  -9   3   2        6.11        8.18      0.63 o
  -8   3   2      161.29      168.01      2.96 o
  -7   3   2        0.92        0.07      0.25 o
  -6   3   2        7.93        4.68      0.38 o
  -5   3   2      344.39      313.44     10.66 o
  -4   3   2      126.42      117.29      4.63 o
  -3   3   2      190.86      238.35      2.54 o
  -2   3   2      264.45      245.23      2.19 o
  -1   3   2     2515.48     2575.57     24.25 o
   0   3   2      794.47      847.97      8.13 o
   1   3   2        5.77        6.01      0.47 o
   2   3   2      345.36      353.23      4.16 o
   3   3   2       60.05       54.66      1.03 o
   4   3   2        2.91        5.41      0.57 o
   5   3   2       88.43       87.19      1.53 o
   6   3   2        0.00       -0.16      0.57 o
   7   3   2        0.00        0.58      0.82 o
  -9   4   2        5.79        6.23      0.51 o
  -8   4   2       17.50       16.00      1.12 o
  -7   4   2       18.81       17.97      2.03 o
  -6   4   2      152.66      154.21      6.18 o
  -5   4   2       74.64       91.36      4.07 o
  -4   4   2      361.95      378.21      3.99 o
  -3   4   2      255.50      296.58      2.84 o
  -2   4   2      190.17      198.80      2.17 o
  -1   4   2     1759.87     1773.35     17.94 o
   0   4   2        3.30        2.76      0.25 o
   1   4   2        8.62        9.47      0.44 o
   2   4   2       58.04       57.65      1.09 o
   3   4   2      121.04      125.05      2.13 o
   4   4   2       12.18       11.42      0.69 o
   5   4   2        0.02       -0.18      0.65 o
   6   4   2       25.38       28.00      1.19 o
  -9   5   2        5.03        5.67      1.54 o
  -8   5   2       42.17       43.89      3.32 o
  -7   5   2      204.35      195.28      7.80 o
  -6   5   2       27.80       26.94      2.22 o
  -5   5   2      940.28      885.66      9.15 o
  -4   5   2        9.08        4.04      0.17 o
  -3   5   2       95.57      122.82      1.29 o
  -2   5   2     1224.30     1332.77     13.55 o
  -1   5   2       46.10       43.19      0.80 o
   0   5   2      125.10      124.67      2.82 o
   1   5   2      457.16      501.97      5.86 o
   2   5   2      249.94      266.31      3.38 o
   3   5   2        8.07        5.82      0.59 o
   4   5   2       22.50       21.89      0.91 o
   5   5   2       21.47       17.61      0.96 o
   6   5   2        4.04        7.60      1.69 o
  -9   6   2        9.01       11.83      2.22 o
  -8   6   2        4.88        4.18      1.54 o
  -7   6   2      240.84      221.11      3.29 o
  -6   6   2       68.08       70.92      1.01 o
  -5   6   2       37.88       43.51      0.75 o
  -4   6   2       33.23       30.68      0.53 o
  -3   6   2      346.24      380.62      3.80 o
  -2   6   2      169.09      160.14      1.92 o
  -1   6   2        0.32       -0.08      0.29 o
   0   6   2      180.44      188.59      2.50 o
   1   6   2        5.10        5.21      0.51 o
   2   6   2       48.96       47.80      1.37 o
   3   6   2      120.10      129.45      2.52 o
   4   6   2        0.00       -0.23      0.87 o
   5   6   2        1.41       -0.22      0.82 o
  -9   7   2        7.61        7.57      1.96 o
  -8   7   2        1.25        2.33      0.35 o
  -7   7   2       24.71       27.89      1.26 o
  -6   7   2        4.02        4.05      0.34 o
  -5   7   2      108.58      112.41      1.81 o
  -4   7   2      175.70      179.11      2.36 o
  -3   7   2      269.05      253.79      2.69 o
  -2   7   2       27.33       25.36      0.72 o
  -1   7   2      220.40      205.64      2.71 o
   0   7   2       25.85       26.31      0.91 o
   1   7   2      100.81       98.56      2.07 o
   2   7   2        8.90        8.70      0.81 o
   3   7   2        0.12       -0.17      0.63 o
   4   7   2        1.26        0.67      0.74 o
  -9   8   2        4.93        5.37      0.63 o
  -8   8   2       16.07       16.50      0.92 o
  -7   8   2       60.41       60.35      1.72 o
  -6   8   2        7.14        4.83      0.51 o
  -5   8   2        1.25        0.36      0.26 o
  -4   8   2        3.74        1.33      0.34 o
  -3   8   2      130.76      109.51      1.54 o
  -2   8   2       14.35       12.52      0.62 o
  -1   8   2      455.13      446.87      5.90 o
   0   8   2        3.85        2.08      0.59 o
   1   8   2       12.57       11.58      0.86 o
   2   8   2        8.97       10.78      0.90 o
   3   8   2        5.34        3.98      1.01 o
  -8   9   2       47.67       57.39      1.49 o
  -7   9   2       90.39       88.19      1.82 o
  -6   9   2        0.18       -0.13      0.49 o
  -5   9   2        1.92        1.95      0.44 o
  -4   9   2        0.64       -0.14      0.53 o
  -3   9   2      168.69      167.53      2.44 o
  -2   9   2      129.20      133.63      2.11 o
  -1   9   2      119.44      110.86      2.09 o
   0   9   2       16.39       13.64      1.00 o
   1   9   2       17.41       18.59      1.09 o
   2   9   2        0.34        0.92      0.78 o
  -8  10   2        2.47        6.13      0.83 o
  -7  10   2        8.99        8.77      1.02 o
  -6  10   2       13.84       12.91      0.80 o
  -5  10   2        0.26        0.30      0.47 o
  -4  10   2       44.20       43.52      1.33 o
  -3  10   2       11.50       12.86      0.85 o
  -2  10   2       48.34       55.95      1.32 o
  -1  10   2      199.89      205.24      3.81 o
   0  10   2       44.95       45.73      2.96 o
   1  10   2        2.05        1.91      0.85 o
  -7  11   2       51.90       59.26      1.69 o
  -6  11   2        2.49        3.41      0.59 o
  -5  11   2        4.80        3.53      0.72 o
  -4  11   2        8.81        9.14      0.80 o
  -3  11   2        9.22        9.68      1.00 o
  -2  11   2        0.16        1.34      0.65 o
  -1  11   2        9.55        8.79      0.85 o
  -4  12   2       14.62       18.54      1.29 o
   2 -12   3        8.35       11.86      1.17 o
   3 -12   3        8.96        7.81      1.33 o
   4 -12   3       48.52       52.81      1.96 o
   0 -11   3       19.36       20.63      1.20 o
   1 -11   3       17.32       15.39      1.02 o
   2 -11   3        2.88        3.13      0.69 o
   3 -11   3       64.98       70.25      1.81 o
   4 -11   3       17.22       15.09      0.91 o
   5 -11   3        0.07        0.04      0.64 o
   6 -11   3       55.68       61.55      1.52 o
  -2 -10   3        2.87        1.50      0.96 o
  -1 -10   3       65.49       70.33      2.42 o
   0 -10   3        1.18       -0.19      0.71 o
   1 -10   3       12.39       11.06      0.88 o
   2 -10   3        4.94        5.32      0.63 o
   3 -10   3       37.90       41.24      1.32 o
   4 -10   3        0.34       -0.13      0.48 o
   5 -10   3        0.23       -0.11      0.40 o
   6 -10   3       15.75       15.92      0.79 o
   7 -10   3        0.12        0.63      0.98 o
  -3  -9   3        7.05        6.10      0.87 o
  -2  -9   3        1.24        1.87      0.70 o
  -1  -9   3        9.52        7.86      1.09 o
   0  -9   3       57.55       60.74      1.69 o
   1  -9   3       63.74       66.05      1.50 o
   2  -9   3      102.74       94.84      1.78 o
   3  -9   3      418.17      422.97      4.73 o
   4  -9   3      258.38      262.54      3.71 o
   5  -9   3      155.56      146.64      2.17 o
   6  -9   3       53.24       56.15      1.27 o
   7  -9   3        0.85        0.52      0.66 o
   8  -9   3        8.51       10.67      0.90 o
  -4  -8   3        0.82        1.72      0.75 o
  -3  -8   3       22.55       22.95      1.13 o
  -2  -8   3       31.97       29.64      1.25 o
  -1  -8   3        4.28        3.41      0.66 o
   0  -8   3       88.13       93.25      1.76 o
   1  -8   3       48.18       49.36      1.20 o
   2  -8   3        0.30       -0.11      0.40 o
   3  -8   3      186.11      203.34      2.69 o
   4  -8   3        2.13        1.50      0.42 o
   5  -8   3      153.98      154.86      2.20 o
   6  -8   3       31.23       31.25      0.89 o
   7  -8   3        1.87        1.67      0.56 o
   8  -8   3        8.93        7.26      0.74 o
  -5  -7   3       24.99       31.08      1.32 o
  -4  -7   3      110.71      111.94      2.17 o
  -3  -7   3       42.87       48.76      1.69 o
  -2  -7   3       88.49       84.66      1.92 o
  -1  -7   3       56.64       47.90      1.39 o
   0  -7   3      142.00      131.92      2.14 o
   1  -7   3        3.70        2.81      0.36 o
   2  -7   3      166.95      154.58      2.10 o
   3  -7   3      226.55      227.07      2.64 o
   4  -7   3       27.47       29.31      0.69 o
   5  -7   3      132.05      135.25      2.35 o
   6  -7   3        1.64        1.50      0.33 o
   7  -7   3       27.73       25.82      1.01 o
   8  -7   3       16.68       15.66      0.80 o
  -6  -6   3        6.15        5.99      0.79 o
  -5  -6   3       13.02       13.48      0.88 o
  -4  -6   3       14.06       16.29      1.17 o
  -3  -6   3      118.27      112.55      1.85 o
  -2  -6   3       21.08       17.29      0.74 o
  -1  -6   3       33.03       42.92      0.98 o
   0  -6   3       22.66       17.39      0.60 o
   1  -6   3      106.18      139.49      1.91 o
   2  -6   3        2.37        1.12      0.28 o
   3  -6   3      357.39      320.67      3.51 o
   4  -6   3       42.69       34.52      0.64 o
   5  -6   3       25.57       25.49      0.59 o
   6  -6   3      119.79      121.60      1.53 o
   7  -6   3       34.64       35.03      1.07 o
   8  -6   3       10.02       10.72      0.71 o
   9  -6   3        1.08        0.57      0.61 o
  -6  -5   3        0.31       -0.14      0.53 o
  -5  -5   3        0.02       -0.13      0.46 o
  -4  -5   3      215.47      207.30      2.85 o
  -3  -5   3       10.49        6.99      0.57 o
  -2  -5   3       79.48       84.00      1.81 o
  -1  -5   3      929.46     1026.25     11.46 o
   0  -5   3        0.78        0.24      0.32 o
   1  -5   3       23.37       31.32      0.67 o
   2  -5   3      502.85      498.54      5.25 o
   3  -5   3       96.83       94.22      1.20 o
   4  -5   3        0.66        0.90      0.24 o
   5  -5   3       10.17       10.79      0.49 o
   6  -5   3       53.93       59.23      0.87 o
   7  -5   3       16.30       16.17      0.88 o
   8  -5   3        5.07        3.21      0.58 o
   9  -5   3       54.43       60.21      1.60 o
  -7  -4   3        0.24       -0.20      0.74 o
  -6  -4   3        7.03        8.49      0.74 o
  -5  -4   3      119.12      118.70      2.00 o
  -4  -4   3        5.62        4.07      0.46 o
  -3  -4   3      173.98      187.06      2.28 o
  -2  -4   3      240.42      239.24      2.74 o
  -1  -4   3      287.08      342.21      4.02 o
   0  -4   3     2855.72     2937.52     31.95 o
   1  -4   3     2134.10     2223.51     22.44 o
   2  -4   3        0.00       -0.06      0.21 o
   3  -4   3       82.58       80.05      1.05 o
   4  -4   3      600.55      554.70      5.47 o
   5  -4   3        1.85        0.06      0.22 o
   6  -4   3        3.57        3.24      0.25 o
   7  -4   3       81.80       86.70      1.76 o
   8  -4   3        2.32        2.02      0.59 o
   9  -4   3       22.53       26.28      1.25 o
  -7  -3   3       17.90       19.33      1.44 o
  -6  -3   3        7.98        8.95      0.56 o
  -5  -3   3       58.91       48.08      0.93 o
  -4  -3   3      119.39      123.24      1.62 o
  -3  -3   3      169.60      197.07      2.30 o
  -2  -3   3       49.59       52.92      0.83 o
  -1  -3   3     1419.86     1549.30     14.67 o
   0  -3   3      146.99      160.48      1.71 o
   1  -3   3       10.04        8.23      0.26 o
   2  -3   3       76.77       91.60      1.13 o
   3  -3   3      682.48      657.66      6.42 o
   4  -3   3       77.48       69.91      0.89 o
   5  -3   3       72.29       71.52      0.94 o
   6  -3   3       32.84       34.62      0.96 o
   7  -3   3       35.79       37.38      1.26 o
   8  -3   3       60.60       60.67      2.00 o
   9  -3   3       16.33       15.17      1.07 o
  -8  -2   3        5.78        7.19      0.84 o
  -7  -2   3        0.90        0.14      0.44 o
  -6  -2   3       61.74       66.33      1.19 o
  -5  -2   3       15.88       16.97      0.61 o
  -4  -2   3        1.44        0.49      0.27 o
  -3  -2   3      194.57      187.46      2.00 o
  -2  -2   3      645.81      614.95      6.36 o
  -1  -2   3       44.06       31.67      0.50 o
   0  -2   3     1811.80     1798.20     16.03 o
   1  -2   3     1352.10     1433.46     13.57 o
   2  -2   3       27.97       35.60      0.72 o
   3  -2   3     1246.85     1256.10     12.08 o
   4  -2   3      183.42      149.89      1.64 o
   5  -2   3      352.40      354.91      3.61 o
   6  -2   3        5.11        3.46      0.34 o
   7  -2   3       28.34       29.09      1.15 o
   8  -2   3        4.96        3.50      0.52 o
  -8  -1   3        5.86        4.37      0.68 o
  -7  -1   3       26.59       31.49      0.81 o
  -6  -1   3       36.52       37.95      0.80 o
  -5  -1   3        7.99        7.18      0.36 o
  -4  -1   3     1115.54     1222.19     11.63 o
  -3  -1   3     3597.94     3897.91     39.16 o
  -2  -1   3       28.09       29.56      0.42 o
  -1  -1   3       59.62       57.63      0.69 o
   0  -1   3      204.30      241.85      2.15 o
   1  -1   3      717.45      800.80      7.29 o
   2  -1   3       33.50       35.49      0.50 o
   3  -1   3        7.42        4.82      0.33 o
   4  -1   3      108.98      108.60      1.35 o
   5  -1   3       26.80       27.18      0.93 o
   6  -1   3        0.16       -0.07      0.43 o
   7  -1   3      179.94      184.96      2.77 o
   8  -1   3        1.99        2.20      0.60 o
  -9   0   3        2.62        2.78      0.76 o
  -8   0   3        0.12        0.82      0.62 o
  -7   0   3       21.05       16.56      0.66 o
  -6   0   3      140.22      127.40      1.67 o
  -5   0   3        6.29        4.67      0.24 o
  -4   0   3     1008.69     1100.66     10.45 o
  -3   0   3      572.77      574.93      6.11 o
  -2   0   3      254.70      229.78      2.13 o
  -1   0   3      678.09      710.96      6.37 o
   0   0   3     3060.92     3138.86     25.74 o
   1   0   3    24966.78    24636.42    277.20 o
   2   0   3      227.69      259.87      2.81 o
   3   0   3      272.28      266.44      2.91 o
   4   0   3       33.37       32.18      0.65 o
   5   0   3        7.67        7.05      0.39 o
   6   0   3        1.74        1.43      0.39 o
   7   0   3       82.69       87.69      1.66 o
   8   0   3       19.62       22.93      1.17 o
  -9   1   3        1.50        1.96      0.67 o
  -8   1   3       33.75       33.05      1.20 o
  -7   1   3        7.50        5.27      0.58 o
  -6   1   3      260.28      248.64      2.92 o
  -5   1   3      207.63      182.34      2.15 o
  -4   1   3       11.06        6.29      0.18 o
  -3   1   3      451.09      422.80      4.12 o
  -2   1   3     7258.49     7279.55     65.66 o
  -1   1   3     4013.89     4134.54     35.37 o
   0   1   3       79.29       96.12      1.05 o
   1   1   3     1922.64     1989.83     18.79 o
   2   1   3     1046.67     1084.88     11.07 o
   3   1   3      152.09      136.61      1.67 o
   4   1   3      194.51      192.34      2.13 o
   5   1   3        0.26       -0.09      0.34 o
   6   1   3        7.04        6.64      0.57 o
   7   1   3        0.19       -0.15      0.55 o
  -9   2   3        0.40        0.99      0.59 o
  -8   2   3       20.71       18.60      0.96 o
  -7   2   3       70.02       60.41      1.32 o
  -6   2   3       68.69       67.75      0.97 o
  -5   2   3      767.95      752.26      7.81 o
  -4   2   3     1035.58     1084.52     13.27 o
  -3   2   3      161.31      137.61      1.52 o
  -2   2   3      799.96      815.35      7.21 o
  -1   2   3        8.30       10.45      0.35 o
   0   2   3      331.92      316.32      3.14 o
   1   2   3     2481.28     2725.95     25.72 o
   2   2   3      808.23      912.72     10.16 o
   3   2   3      142.57      155.46      2.08 o
   4   2   3       31.88       30.62      0.81 o
   5   2   3      189.30      215.89      2.90 o
   6   2   3       15.21       16.42      0.92 o
   7   2   3        3.95        2.26      0.80 o
  -9   3   3       24.66       27.86      1.31 o
  -8   3   3        0.73        0.35      0.39 o
  -7   3   3      164.76      142.47      4.02 o
  -6   3   3      292.10      283.14     10.02 o
  -5   3   3        4.02        3.39      0.94 o
  -4   3   3      103.89       99.05      1.33 o
  -3   3   3      138.91      191.34      1.94 o
  -2   3   3     1449.64     1449.13     12.37 o
  -1   3   3      238.86      223.51      2.15 o
   0   3   3       85.62       71.94      0.91 o
   1   3   3     1426.87     1382.95     15.23 o
   2   3   3       36.23       29.68      0.75 o
   3   3   3        8.28        4.98      0.41 o
   4   3   3        9.27       10.97      0.57 o
   5   3   3       39.06       38.50      1.14 o
   6   3   3        1.66        2.23      0.64 o
   7   3   3        3.61        1.59      0.90 o
  -9   4   3        0.51        0.74      0.38 o
  -8   4   3       23.33       23.00      0.88 o
  -7   4   3      108.22      113.56      5.27 o
  -6   4   3      108.46      104.85      4.75 o
  -5   4   3      170.90      186.32      2.41 o
  -4   4   3      325.93      413.19      4.35 o
  -3   4   3     1604.96     1801.43     16.20 o
  -2   4   3       67.79       75.95      0.99 o
  -1   4   3      195.56      175.26      2.02 o
   0   4   3      294.57      316.10      3.47 o
   1   4   3      574.04      611.35      6.99 o
   2   4   3       72.55       69.51      1.23 o
   3   4   3        1.62        0.68      0.43 o
   4   4   3       40.79       30.18      1.16 o
   5   4   3        6.20        6.22      0.69 o
   6   4   3        0.42        0.45      0.78 o
  -9   5   3       11.19       14.66      2.22 o
  -8   5   3      122.98      134.50      6.18 o
  -7   5   3        1.26       -0.29      1.09 o
  -6   5   3       15.17       14.30      0.76 o
  -5   5   3      188.89      172.06      2.09 o
  -4   5   3      133.25      120.08      1.42 o
  -3   5   3      979.05     1019.41      9.86 o
  -2   5   3     3449.60     3611.73     36.32 o
  -1   5   3        0.00        0.17      0.25 o
   0   5   3       33.76       35.94      1.10 o
   1   5   3       75.09       64.07      1.21 o
   2   5   3       50.07       48.89      1.10 o
   3   5   3       48.55       50.19      1.26 o
   4   5   3       31.81       29.63      1.26 o
   5   5   3        0.52        0.41      0.75 o
  -9   6   3        8.90        8.25      1.96 o
  -8   6   3       37.94       34.66      2.98 o
  -7   6   3        6.12        5.10      0.36 o
  -6   6   3      166.49      158.84      1.97 o
  -5   6   3       12.02       15.10      0.47 o
  -4   6   3        0.04        0.20      0.19 o
  -3   6   3       11.57       15.01      0.45 o
  -2   6   3      102.15      113.18      1.52 o
  -1   6   3       56.59       51.69      0.99 o
   0   6   3        2.52        1.10      0.37 o
   1   6   3       46.22       45.70      1.08 o
   2   6   3       36.12       38.89      1.56 o
   3   6   3       11.64        8.93      0.82 o
   4   6   3       20.30       24.94      1.37 o
   5   6   3       14.72       15.86      1.25 o
  -9   7   3       18.30       19.59      2.56 o
  -8   7   3       53.47       52.29      1.34 o
  -7   7   3        6.54        4.81      0.43 o
  -6   7   3      118.08      109.18      1.93 o
  -5   7   3      236.82      226.77      2.58 o
  -4   7   3       45.47       40.32      0.80 o
  -3   7   3        0.02        0.12      0.31 o
  -2   7   3      144.23      139.78      1.97 o
  -1   7   3       10.87       13.43      0.62 o
   0   7   3       18.04       16.22      0.76 o
   1   7   3        3.51        1.68      0.63 o
   2   7   3        0.59        1.52      0.65 o
   3   7   3       49.40       47.50      1.55 o
   4   7   3        0.29       -0.17      0.66 o
  -9   8   3       47.37       51.72      1.93 o
  -8   8   3        0.80        0.75      0.39 o
  -7   8   3       27.25       24.32      1.39 o
  -6   8   3      111.22      108.69      2.04 o
  -5   8   3       51.64       59.69      1.07 o
  -4   8   3       81.09       72.15      1.15 o
  -3   8   3       70.30       71.81      1.17 o
  -2   8   3       55.28       52.09      1.13 o
  -1   8   3       13.53       13.30      0.78 o
   0   8   3      155.49      157.71      2.91 o
   1   8   3       27.01       24.88      1.11 o
   2   8   3        2.37        1.81      0.74 o
   3   8   3        0.15        1.25      0.78 o
  -8   9   3       68.25       74.26      1.60 o
  -7   9   3       11.84        9.34      0.69 o
  -6   9   3       38.76       32.12      1.12 o
  -5   9   3       52.89       60.93      1.17 o
  -4   9   3       87.77       94.40      1.68 o
  -3   9   3        3.62        2.36      0.45 o
  -2   9   3      488.03      507.42      6.68 o
  -1   9   3       45.93       49.99      1.42 o
   0   9   3       11.49       10.87      0.94 o
   1   9   3       28.37       28.72      2.43 o
   2   9   3       12.26       13.57      1.10 o
  -8  10   3        8.80       11.61      0.80 o
  -7  10   3        1.02       -0.16      0.59 o
  -6  10   3        1.05       -0.09      0.44 o
  -5  10   3       40.16       42.69      1.19 o
  -4  10   3        0.23        0.56      0.56 o
  -3  10   3      110.22      108.07      2.00 o
  -2  10   3       16.09       16.94      0.81 o
  -1  10   3        0.04        1.04      0.79 o
   0  10   3       44.58       50.34      1.71 o
   1  10   3       22.49       25.19      1.33 o
  -7  11   3        6.17        3.77      0.75 o
  -6  11   3       34.06       38.43      1.18 o
  -5  11   3        2.74        2.88      0.70 o
  -4  11   3       34.96       37.80      1.98 o
  -3  11   3        9.13        7.43      0.81 o
  -2  11   3       25.13       22.88      1.11 o
  -1  11   3        9.91        8.77      0.81 o
   3 -12   4       14.73       17.39      1.22 o
   4 -12   4        1.41        0.88      0.74 o
   0 -11   4        2.97        2.58      0.83 o
   1 -11   4       10.83       10.22      0.91 o
   2 -11   4       35.59       35.77      1.34 o
   3 -11   4        1.22       -0.01      0.58 o
   4 -11   4       56.97       62.01      1.55 o
   5 -11   4       16.87       17.08      0.99 o
   6 -11   4        0.47        2.36      0.73 o
  -2 -10   4       21.07       24.22      1.27 o
  -1 -10   4       16.38       16.71      1.17 o
   0 -10   4       48.14       44.70      1.60 o
   1 -10   4       23.03       18.24      1.02 o
   2 -10   4       24.10       26.26      1.00 o
   3 -10   4        1.90        1.51      0.77 o
   4 -10   4       11.12       12.26      0.75 o
   5 -10   4       64.03       70.85      1.58 o
   6 -10   4        1.89        2.24      0.55 o
   7 -10   4        5.25        3.53      0.74 o
  -3  -9   4        2.31        2.11      0.80 o
  -2  -9   4        0.07       -0.30      1.09 o
  -1  -9   4        6.55        6.56      0.82 o
   0  -9   4      100.88       83.73      1.95 o
   1  -9   4      111.22      104.14      1.96 o
   2  -9   4       74.41       79.75      1.48 o
   3  -9   4      218.32      215.10      3.16 o
   4  -9   4        0.34       -0.13      0.48 o
   5  -9   4       14.51       11.77      0.68 o
   6  -9   4        2.23        2.16      0.53 o
   7  -9   4       15.36       15.92      0.94 o
   8  -9   4        0.61        0.17      0.63 o
  -4  -8   4        6.11        6.50      0.88 o
  -3  -8   4        0.42        0.19      0.66 o
  -2  -8   4       12.51        9.85      0.85 o
  -1  -8   4       48.30       51.03      1.48 o
   0  -8   4        2.14        2.57      0.52 o
   1  -8   4       36.82       29.25      0.87 o
   2  -8   4      579.84      579.34      6.77 o
   3  -8   4        8.91        6.22      0.58 o
   4  -8   4       35.96       33.60      0.90 o
   5  -8   4        2.01        2.16      0.47 o
   6  -8   4       25.12       27.39      0.92 o
   7  -8   4        1.35       -0.14      0.52 o
   8  -8   4       14.98       15.52      0.89 o
  -5  -7   4       26.42       25.61      1.41 o
  -4  -7   4       35.75       42.11      1.51 o
  -3  -7   4        4.24        3.29      0.69 o
  -2  -7   4       73.68       73.53      1.79 o
  -1  -7   4        3.33        2.88      0.49 o
   0  -7   4        0.65        1.47      0.44 o
   1  -7   4      163.15      150.61      1.96 o
   2  -7   4       65.27       64.26      1.16 o
   3  -7   4      666.87      634.17      7.26 o
   4  -7   4     1245.68     1262.51     14.84 o
   5  -7   4      383.27      362.39      4.44 o
   6  -7   4        4.71        5.09      0.59 o
   7  -7   4        5.79        6.24      0.65 o
   8  -7   4        0.45       -0.17      0.63 o
  -6  -6   4        1.98        1.11      0.84 o
  -5  -6   4        1.21        0.21      0.69 o
  -4  -6   4      420.16      432.07      5.85 o
  -3  -6   4       64.67       65.56      1.87 o
  -2  -6   4       29.17       28.00      0.95 o
  -1  -6   4      160.31      146.16      2.07 o
   0  -6   4      123.87      152.54      2.10 o
   1  -6   4       27.80       29.52      0.74 o
   2  -6   4       14.21       14.83      0.73 o
   3  -6   4       32.87       28.89      0.73 o
   4  -6   4       26.12       27.61      0.61 o
   5  -6   4       20.86       19.52      0.57 o
   6  -6   4      208.72      200.85      2.63 o
   7  -6   4        5.25        4.51      0.60 o
   8  -6   4        6.05        6.76      0.69 o
  -6  -5   4       24.13       28.17      1.20 o
  -5  -5   4        6.98        8.08      0.71 o
  -4  -5   4      254.63      264.75      3.77 o
  -3  -5   4       88.50       83.03      1.48 o
  -2  -5   4       11.21       10.35      0.53 o
  -1  -5   4       72.77       66.05      1.22 o
   0  -5   4      873.47      972.72     10.86 o
   1  -5   4       57.64       63.19      1.05 o
   2  -5   4      362.77      365.00      4.03 o
   3  -5   4        3.85        3.23      0.29 o
   4  -5   4        4.33        6.23      0.62 o
   5  -5   4      323.85      324.96      3.36 o
   6  -5   4       23.41       21.66      0.63 o
   7  -5   4        0.08       -0.13      0.47 o
   8  -5   4        8.52        7.97      0.74 o
  -7  -4   4        0.33       -0.19      0.71 o
  -6  -4   4      104.29      106.87      2.20 o
  -5  -4   4       46.47       46.01      0.99 o
  -4  -4   4      252.21      248.04      3.18 o
  -3  -4   4        9.02        9.65      0.47 o
  -2  -4   4       16.54       16.42      0.57 o
  -1  -4   4       29.95       23.19      0.59 o
   0  -4   4      387.04      382.69      4.45 o
   1  -4   4      254.77      283.92      3.12 o
   2  -4   4      173.20      158.50      1.85 o
   3  -4   4        0.66        0.42      0.22 o
   4  -4   4       34.91       38.97      0.65 o
   5  -4   4        3.78        1.52      0.41 o
   6  -4   4       37.11       34.30      0.70 o
   7  -4   4       53.54       50.16      1.36 o
   8  -4   4        4.59        2.39      0.81 o
  -7  -3   4        9.49        9.57      1.26 o
  -6  -3   4       33.99       35.20      0.93 o
  -5  -3   4       57.98       54.71      1.14 o
  -4  -3   4      104.15      104.17      1.55 o
  -3  -3   4      287.61      293.11      3.52 o
  -2  -3   4      277.36      280.84      3.09 o
  -1  -3   4      164.86      140.18      1.82 o
   0  -3   4       26.34       34.03      0.58 o
   1  -3   4      256.16      316.49      3.40 o
   2  -3   4        0.44        0.38      0.19 o
   3  -3   4      384.65      455.37      4.54 o
   4  -3   4       59.46       53.49      0.78 o
   5  -3   4      923.32      937.03      9.84 o
   6  -3   4      173.05      165.99      2.05 o
   7  -3   4       44.04       45.51      1.19 o
   8  -3   4        0.00        0.32      0.71 o
  -8  -2   4        0.01       -0.14      0.52 o
  -7  -2   4        1.23        0.37      0.57 o
  -6  -2   4        0.19       -0.08      0.31 o
  -5  -2   4       13.92       13.24      0.46 o
  -4  -2   4      440.18      455.10      6.20 o
  -3  -2   4      729.13      804.92      8.30 o
  -2  -2   4       71.07       55.97      0.73 o
  -1  -2   4        6.43        6.89      0.24 o
   0  -2   4     2598.48     2543.97     22.63 o
   1  -2   4      174.78      198.25      2.06 o
   2  -2   4       42.03       39.95      0.60 o
   3  -2   4      536.38      542.32      5.36 o
   4  -2   4      175.96      177.56      1.95 o
   5  -2   4        0.26       -0.07      0.25 o
   6  -2   4      231.51      220.87      3.08 o
   7  -2   4        0.14       -0.14      0.51 o
   8  -2   4        9.17        8.64      0.70 o
  -8  -1   4        1.72        0.84      0.53 o
  -7  -1   4      127.64      124.05      2.20 o
  -6  -1   4        8.18        9.27      0.43 o
  -5  -1   4       12.23       13.14      0.46 o
  -4  -1   4       10.38        6.52      0.30 o
  -3  -1   4       85.59      104.92      1.27 o
  -2  -1   4        1.24        1.85      0.24 o
  -1  -1   4     3682.38     3718.69     35.14 o
   0  -1   4      302.77      284.73      2.54 o
   1  -1   4        5.51        2.30      0.39 o
   2  -1   4       38.82       37.77      0.59 o
   3  -1   4      184.15      200.13      2.14 o
   4  -1   4       19.39       18.29      0.51 o
   5  -1   4        2.41        2.97      0.33 o
   6  -1   4       86.88       97.08      1.68 o
   7  -1   4        4.64        5.61      0.70 o
   8  -1   4        2.87        3.20      0.64 o
  -9   0   4        0.01       -0.18      0.67 o
  -8   0   4       14.19       15.57      0.90 o
  -7   0   4       60.26       60.35      1.24 o
  -6   0   4        0.08        0.27      0.21 o
  -5   0   4       65.90       60.95      0.84 o
  -4   0   4       43.38       57.45      0.72 o
  -3   0   4       98.24      110.33      1.07 o
  -2   0   4      932.08      965.08      8.63 o
  -1   0   4      122.98      129.08      1.38 o
   0   0   4        0.97        1.34      0.15 o
   1   0   4     5699.81     5732.74     56.87 o
   2   0   4      171.70      182.28      2.08 o
   3   0   4      105.10      114.10      1.44 o
   4   0   4       76.07       75.50      1.12 o
   5   0   4       19.01       18.33      0.57 o
   6   0   4       68.12       73.88      1.37 o
   7   0   4        5.27        5.98      0.72 o
   8   0   4        0.00        0.25      0.75 o
  -9   1   4        1.01       -0.16      0.58 o
  -8   1   4        1.31       -0.15      0.55 o
  -7   1   4       81.19       81.88      1.76 o
  -6   1   4       90.90       85.55      1.77 o
  -5   1   4       71.71       65.57      1.35 o
  -4   1   4        5.65        4.17      0.19 o
  -3   1   4     4751.74     4580.59     58.61 o
  -2   1   4      903.92     1029.96      8.82 o
  -1   1   4     2225.27     2151.52     19.34 o
   0   1   4      417.45      397.27      3.90 o
   1   1   4      795.55      896.88      9.20 o
   2   1   4       13.67       13.65      0.51 o
   3   1   4      326.20      336.17      4.00 o
   4   1   4       44.86       42.47      0.85 o
   5   1   4       22.05       21.27      0.66 o
   6   1   4       29.82       32.83      1.06 o
   7   1   4        0.35        0.22      0.71 o
  -9   2   4        8.47        8.62      0.69 o
  -8   2   4      177.97      162.84      2.95 o
  -7   2   4        2.28        0.78      0.45 o
  -6   2   4       59.07       63.56      1.41 o
  -5   2   4       21.39       15.74      0.37 o
  -4   2   4       38.70       33.03      0.49 o
  -3   2   4      366.55      393.68      3.44 o
  -2   2   4        4.79        4.95      0.27 o
  -1   2   4      164.07      156.78      1.57 o
   0   2   4     1549.73     1703.78     17.25 o
   1   2   4      401.64      458.83      4.88 o
   2   2   4     3382.51     3438.14     34.69 o
   3   2   4       27.88       30.39      0.74 o
   4   2   4        8.11        9.64      0.53 o
   5   2   4        0.11       -0.11      0.42 o
   6   2   4        6.24        4.68      0.71 o
   7   2   4        1.01        1.57      0.82 o
  -9   3   4        7.59        7.34      0.55 o
  -8   3   4       11.42       13.09      0.59 o
  -7   3   4      887.36      875.49     10.86 o
  -6   3   4     1026.93      995.28     11.17 o
  -5   3   4       86.37       86.04      1.00 o
  -4   3   4        7.74        7.14      0.35 o
  -3   3   4     1348.68     1456.28     11.86 o
  -2   3   4      134.19      152.54      1.64 o
  -1   3   4        0.02        0.17      0.24 o
   0   3   4      171.43      146.80      1.90 o
   1   3   4      166.70      180.27      2.32 o
   2   3   4       61.48       61.41      1.13 o
   3   3   4      181.65      162.31      2.25 o
   4   3   4       37.31       37.76      1.08 o
   5   3   4       10.56        8.63      0.70 o
   6   3   4        7.05        8.18      0.82 o
  -9   4   4        2.89        3.13      0.45 o
  -8   4   4       10.10        7.12      1.73 o
  -7   4   4      374.47      400.62     13.98 o
  -6   4   4       87.67       85.90      2.37 o
  -5   4   4       32.93       29.30      0.50 o
  -4   4   4       36.86       34.36      0.51 o
  -3   4   4       74.72       77.49      0.97 o
  -2   4   4     2544.65     2785.33     25.04 o
  -1   4   4      230.49      215.11      2.28 o
   0   4   4       95.50       68.13      1.29 o
   1   4   4        7.28        7.64      0.63 o
   2   4   4        3.17        2.56      0.47 o
   3   4   4       84.57       86.56      1.65 o
   4   4   4        5.48        6.38      0.66 o
   5   4   4       15.68       13.84      0.88 o
   6   4   4        8.29        6.42      0.94 o
  -9   5   4      100.48       98.56      5.27 o
  -8   5   4       45.35       41.18      3.20 o
  -7   5   4       33.37       27.58      2.52 o
  -6   5   4      400.73      386.39      4.45 o
  -5   5   4       25.82       27.55      0.76 o
  -4   5   4        3.65        5.84      0.34 o
  -3   5   4      152.25      119.92      1.39 o
  -2   5   4      248.45      250.09      2.81 o
  -1   5   4      155.13      160.00      1.95 o
   0   5   4      201.02      197.90      2.38 o
   1   5   4        0.32        0.43      0.40 o
   2   5   4        2.69        2.31      0.51 o
   3   5   4        5.25        2.60      0.59 o
   4   5   4        4.97        7.85      0.81 o
   5   5   4        3.07        1.85      0.85 o
  -9   6   4       12.13       11.19      2.22 o
  -8   6   4       12.60       10.89      1.88 o
  -7   6   4      133.33      133.37      2.14 o
  -6   6   4       11.46       12.16      0.42 o
  -5   6   4      213.36      226.90      2.80 o
  -4   6   4      207.03      189.17      2.04 o
  -3   6   4       14.18       16.56      0.45 o
  -2   6   4      185.76      187.78      2.42 o
  -1   6   4       48.92       58.01      1.09 o
   0   6   4       40.24       42.78      0.92 o
   1   6   4        3.66        3.79      0.55 o
   2   6   4        2.78        0.96      0.58 o
   3   6   4       74.64       70.73      1.85 o
   4   6   4        0.00        0.05      0.68 o
  -9   7   4       26.75       28.82      3.01 o
  -8   7   4        8.78        5.06      0.39 o
  -7   7   4       30.21       25.04      0.85 o
  -6   7   4      427.81      400.21      5.91 o
  -5   7   4        1.05        0.59      0.29 o
  -4   7   4        0.29       -0.06      0.22 o
  -3   7   4      168.77      159.29      1.98 o
  -2   7   4      195.86      196.19      2.60 o
  -1   7   4       53.05       55.87      1.22 o
   0   7   4        2.63        3.86      0.57 o
   1   7   4       24.95       30.84      1.17 o
   2   7   4        1.57        1.67      0.66 o
   3   7   4        2.15        1.54      0.72 o
   4   7   4       11.25       10.71      1.25 o
  -9   8   4       25.09       25.62      1.29 o
  -8   8   4        4.80        4.96      0.56 o
  -7   8   4        5.47        0.66      0.46 o
  -6   8   4       76.20       89.80      1.82 o
  -5   8   4        1.40        0.37      0.32 o
  -4   8   4        8.75        9.47      0.45 o
  -3   8   4      110.85      116.30      1.77 o
  -2   8   4      118.43      104.41      1.71 o
  -1   8   4      212.32      211.17      3.19 o
   0   8   4       32.98       28.25      1.20 o
   1   8   4       10.08       10.72      0.91 o
   2   8   4        2.76        3.34      0.78 o
   3   8   4        1.13        1.08      0.81 o
  -8   9   4        5.06        5.33      0.89 o
  -7   9   4        4.49        4.20      0.84 o
  -6   9   4       81.64       83.18      1.77 o
  -5   9   4        0.54       -0.10      0.38 o
  -4   9   4        0.11        0.36      0.36 o
  -3   9   4       60.47       60.63      1.56 o
  -2   9   4       14.76       13.78      0.90 o
  -1   9   4       36.72       38.04      1.42 o
   0   9   4       87.45       83.29      2.09 o
   1   9   4       13.65       15.16      1.85 o
   2   9   4        2.96        2.41      0.88 o
  -7  10   4        0.03       -0.15      0.57 o
  -6  10   4       62.66       70.10      1.46 o
  -5  10   4       13.10       12.65      0.72 o
  -4  10   4       35.01       30.52      1.00 o
  -3  10   4        0.93       -0.15      0.55 o
  -2  10   4        6.29        5.94      0.80 o
  -1  10   4       45.28       47.73      1.71 o
   0  10   4        4.56        5.11      0.91 o
  -6  11   4        6.70        6.97      0.73 o
  -5  11   4       19.06       17.87      1.00 o
  -4  11   4       14.93       17.46      1.00 o
  -3  11   4        1.19        1.99      0.62 o
  -2  11   4        5.63        6.17      0.80 o
   0 -11   5       21.68       22.64      1.27 o
   1 -11   5        4.23        3.46      0.77 o
   2 -11   5        6.26        3.31      0.74 o
   3 -11   5       15.24       13.53      0.96 o
   4 -11   5        5.13        5.55      0.70 o
   5 -11   5       33.35       41.15      2.18 o
   6 -11   5       10.31       13.45      0.96 o
  -2 -10   5        1.34        2.22      0.85 o
  -1 -10   5       18.29       20.46      1.15 o
   0 -10   5        1.02        0.60      0.79 o
   1 -10   5       48.54       46.45      1.51 o
   2 -10   5        6.17        5.19      0.63 o
   3 -10   5        7.17        6.49      0.67 o
   4 -10   5       28.37       31.20      1.57 o
   5 -10   5       10.37       10.04      0.73 o
   6 -10   5        1.13        0.69      0.64 o
   7 -10   5       40.40       47.64      1.58 o
  -3  -9   5        4.59        4.74      0.89 o
  -2  -9   5       23.52       24.54      1.18 o
  -1  -9   5        0.01       -0.16      0.60 o
   0  -9   5       98.74       90.32      3.15 o
   1  -9   5        0.00       -0.13      0.48 o
   2  -9   5        1.12       -0.17      0.62 o
   3  -9   5       29.72       26.79      0.92 o
   4  -9   5       15.44       15.72      0.79 o
   5  -9   5       50.26       46.57      1.41 o
   6  -9   5        1.01        0.67      0.51 o
   7  -9   5        6.83        9.29      0.65 o
  -4  -8   5        0.06       -0.18      0.68 o
  -3  -8   5       13.63       12.85      0.95 o
  -2  -8   5        0.06        0.15      0.60 o
  -1  -8   5       47.94       41.32      1.35 o
   0  -8   5        5.88        4.97      0.63 o
   1  -8   5       45.70       42.84      1.06 o
   2  -8   5      159.88      149.46      2.17 o
   3  -8   5      295.69      287.00      3.63 o
   4  -8   5      485.72      483.96      6.31 o
   5  -8   5      643.17      647.19      7.67 o
   6  -8   5       44.30       44.90      1.19 o
   7  -8   5        3.14        3.26      0.50 o
   8  -8   5       10.99       13.51      0.90 o
  -5  -7   5       27.76       28.81      2.13 o
  -4  -7   5       49.68       54.32      1.68 o
  -3  -7   5        0.24       -0.05      0.61 o
  -2  -7   5       22.60       21.16      1.00 o
  -1  -7   5      130.13      121.20      2.47 o
   0  -7   5       61.08       52.45      1.15 o
   1  -7   5      163.71      161.21      2.26 o
   2  -7   5      153.72      147.15      2.08 o
   3  -7   5       69.90       72.46      1.28 o
   4  -7   5        2.15        4.29      0.43 o
   5  -7   5       10.68       10.48      0.56 o
   6  -7   5       60.30       55.83      1.15 o
   7  -7   5       11.09       13.79      0.65 o
   8  -7   5        0.32        0.46      0.74 o
  -6  -6   5        0.00       -0.02      0.77 o
  -5  -6   5        0.07       -0.16      0.60 o
  -4  -6   5       55.38       59.80      1.51 o
  -3  -6   5      250.93      245.46      3.61 o
  -2  -6   5        8.02        5.51      0.59 o
  -1  -6   5       45.79       51.74      1.03 o
   0  -6   5       52.42       49.79      1.10 o
   1  -6   5      133.79      120.87      1.75 o
   2  -6   5      284.39      271.81      3.59 o
   3  -6   5        2.07        1.75      0.33 o
   4  -6   5       78.55       77.25      1.24 o
   5  -6   5        1.81        1.37      0.33 o
   6  -6   5        0.19        0.32      0.41 o
   7  -6   5       14.40       14.12      0.67 o
   8  -6   5       27.24       32.72      1.21 o
  -6  -5   5       25.92       26.37      1.19 o
  -5  -5   5       76.70       74.29      1.59 o
  -4  -5   5       43.54       46.82      1.54 o
  -3  -5   5      326.40      330.56      4.13 o
  -2  -5   5      166.53      167.98      2.30 o
  -1  -5   5       26.64       33.20      1.11 o
   0  -5   5       72.95      103.13      1.67 o
   1  -5   5      176.00      145.20      1.96 o
   2  -5   5        0.36        3.70      0.35 o
   3  -5   5        4.11        3.08      0.30 o
   4  -5   5      187.18      192.93      2.16 o
   5  -5   5       13.58       15.56      0.69 o
   6  -5   5        7.29        6.33      0.58 o
   7  -5   5       15.81       17.85      0.73 o
   8  -5   5        0.61       -0.12      0.60 o
  -7  -4   5       19.85       19.82      1.19 o
  -6  -4   5       24.70       26.98      1.09 o
  -5  -4   5       29.84       31.33      0.90 o
  -4  -4   5       83.39       92.19      1.53 o
  -3  -4   5      162.28      163.93      2.25 o
  -2  -4   5       31.57       34.21      0.75 o
  -1  -4   5     1520.46     1662.45     18.29 o
   0  -4   5      628.18      653.44     14.13 o
   1  -4   5        8.62        6.94      0.38 o
   2  -4   5       96.80       69.34      1.11 o
   3  -4   5        0.21        0.75      0.22 o
   4  -4   5       76.27       73.50      1.02 o
   5  -4   5       66.87       63.19      1.11 o
   6  -4   5       24.87       23.87      1.12 o
   7  -4   5        0.51        0.04      0.45 o
   8  -4   5        0.51        0.33      0.86 o
  -7  -3   5       10.91       10.76      1.20 o
  -6  -3   5       23.32       22.67      0.83 o
  -5  -3   5      142.88      139.01      2.00 o
  -4  -3   5        0.14        0.33      0.31 o
  -3  -3   5      238.49      260.80      3.21 o
  -2  -3   5      132.18      149.00      1.81 o
  -1  -3   5      149.29      184.44      2.31 o
   0  -3   5       69.26       74.52      1.36 o
   1  -3   5     2824.66     2979.76     30.01 o
   2  -3   5     2602.30     2697.46     27.20 o
   3  -3   5       28.26       34.62      0.62 o
   4  -3   5        0.10        0.13      0.23 o
   5  -3   5      425.91      429.03      4.43 o
   6  -3   5       28.69       28.74      0.80 o
   7  -3   5        6.18        5.73      0.64 o
   8  -3   5       39.57       41.31      1.28 o
  -8  -2   5        2.30        0.69      0.57 o
  -7  -2   5      102.86       99.47      2.01 o
  -6  -2   5        0.28       -0.09      0.35 o
  -5  -2   5        1.25        1.97      0.33 o
  -4  -2   5       98.88      103.43      1.37 o
  -3  -2   5        0.93        0.43      0.22 o
  -2  -2   5      849.66      958.41      9.83 o
  -1  -2   5        3.48        5.34      0.44 o
   0  -2   5      205.76      223.06      2.68 o
   1  -2   5       95.37      109.41      1.27 o
   2  -2   5      136.67       86.66      1.09 o
   3  -2   5      127.82       99.90      1.37 o
   4  -2   5       51.49       49.41      0.80 o
   5  -2   5       83.31       98.88      1.67 o
   6  -2   5        1.87        1.55      0.44 o
   7  -2   5       20.07       19.38      0.97 o
   8  -2   5        0.40        0.26      0.61 o
  -8  -1   5        3.27        4.59      0.53 o
  -7  -1   5        8.14        8.69      0.58 o
  -6  -1   5       25.70       20.27      0.63 o
  -5  -1   5      439.54      471.00      5.42 o
  -4  -1   5       20.05       30.55      0.60 o
  -3  -1   5       10.36        6.41      0.41 o
  -2  -1   5      646.74      719.36      8.12 o
  -1  -1   5      399.50      383.56      4.06 o
   0  -1   5      104.64       91.19      1.03 o
   1  -1   5       49.36       29.35      0.52 o
   2  -1   5     1555.75     1514.69     14.59 o
   3  -1   5      355.19      327.36      3.58 o
   4  -1   5       65.17       62.80      1.18 o
   5  -1   5      221.92      219.90      2.60 o
   6  -1   5       11.69        8.20      0.59 o
   7  -1   5       15.60       11.50      1.08 o
   8  -1   5        0.22        0.27      0.69 o
  -9   0   5        0.59        0.11      1.09 o
  -8   0   5        2.28        3.71      0.67 o
  -7   0   5       36.09       37.59      0.94 o
  -6   0   5        2.55        0.28      0.24 o
  -5   0   5        3.69        5.39      0.27 o
  -4   0   5      263.42      245.00      2.66 o
  -3   0   5      873.15     1064.24     10.82 o
  -2   0   5      866.54      936.71      9.55 o
  -1   0   5       57.18       57.32      0.75 o
   0   0   5      903.56      940.07     11.82 o
   1   0   5        0.19        1.62      0.37 o
   2   0   5      707.48      718.50      8.07 o
   3   0   5       27.57       25.08      0.68 o
   4   0   5        0.90        0.68      0.33 o
   5   0   5       28.98       26.30      0.79 o
   6   0   5        2.82        0.81      0.46 o
   7   0   5        0.25        0.04      0.67 o
  -9   1   5        0.06       -0.17      0.62 o
  -8   1   5       52.22       53.89      1.47 o
  -7   1   5       76.13       73.49      1.64 o
  -6   1   5        0.03       -0.02      0.22 o
  -5   1   5       27.87       21.80      0.73 o
  -4   1   5     1229.59     1275.32     12.91 o
  -3   1   5      410.37      488.31      4.51 o
  -2   1   5        7.64        6.90      0.29 o
  -1   1   5      662.12      660.69      6.46 o
   0   1   5      367.70      352.98      3.78 o
   1   1   5      212.54      195.85      2.43 o
   2   1   5     7370.49     7506.58     81.52 o
   3   1   5      354.74      353.80      4.24 o
   4   1   5      180.31      165.81      2.44 o
   5   1   5       12.94       16.40      0.99 o
   6   1   5       12.25       13.23      0.93 o
   7   1   5        5.10        5.28      0.92 o
  -9   2   5        1.44        1.49      0.56 o
  -8   2   5        7.76        7.70      0.61 o
  -7   2   5      320.79      293.80      4.86 o
  -6   2   5      101.27       92.69      2.14 o
  -5   2   5      253.72      241.67      2.87 o
  -4   2   5        0.71       -0.03      0.12 o
  -3   2   5       42.04       48.72      0.64 o
  -2   2   5      268.17      254.12      2.60 o
  -1   2   5        6.74        6.58      0.29 o
   0   2   5      489.31      491.06      5.60 o
   1   2   5      328.00      378.17      4.11 o
   2   2   5       27.16       23.21      0.69 o
   3   2   5      269.82      268.47      3.13 o
   4   2   5       26.85       22.10      0.73 o
   5   2   5       16.30       15.96      0.79 o
   6   2   5        6.28        6.27      0.76 o
   7   2   5        1.52        0.00      0.84 o
  -9   3   5        0.44        0.28      0.48 o
  -8   3   5        1.52        0.75      0.41 o
  -7   3   5       43.60       44.42      1.15 o
  -6   3   5       23.45       18.98      0.54 o
  -5   3   5        9.01        7.16      0.28 o
  -4   3   5     3029.57     2973.40     30.36 o
  -3   3   5       19.03       17.69      0.36 o
  -2   3   5        1.11       -0.07      0.25 o
  -1   3   5      485.62      495.47      5.23 o
   0   3   5      315.20      314.84      3.75 o
   1   3   5       12.05        8.25      0.46 o
   2   3   5      242.37      273.29      3.42 o
   3   3   5        6.95        4.80      0.50 o
   4   3   5        6.76        6.03      0.61 o
   5   3   5        0.85       -0.15      0.54 o
   6   3   5       32.21       46.32      1.59 o
  -9   4   5        6.03        4.70      0.46 o
  -8   4   5       30.69       31.75      1.08 o
  -7   4   5       25.99       27.42      0.69 o
  -6   4   5      401.51      390.23      4.50 o
  -5   4   5      176.23      189.69      2.31 o
  -4   4   5        9.89        7.60      0.26 o
  -3   4   5       87.82       92.79      1.11 o
  -2   4   5      145.83      157.15      2.04 o
  -1   4   5        4.21        2.85      0.30 o
   0   4   5       14.67       15.71      0.54 o
   1   4   5       15.61       18.49      0.73 o
   2   4   5       79.40       75.66      1.52 o
   3   4   5        2.64        1.47      0.53 o
   4   4   5       44.40       41.43      1.43 o
   5   4   5        0.28       -0.01      0.71 o
  -9   5   5        0.04       -0.37      1.36 o
  -8   5   5        6.54        8.29      1.73 o
  -7   5   5       86.74       76.85      2.22 o
  -6   5   5      912.64      927.72     10.43 o
  -5   5   5       48.28       45.61      0.79 o
  -4   5   5      323.86      306.78      2.96 o
  -3   5   5       16.48        8.73      0.31 o
  -2   5   5      610.59      632.12      6.22 o
  -1   5   5       61.05       56.43      1.08 o
   0   5   5      403.18      404.11      4.84 o
   1   5   5        0.05       -0.10      0.39 o
   2   5   5      166.53      170.51      2.68 o
   3   5   5        4.36        8.17      1.07 o
   4   5   5        3.40        5.12      0.80 o
   5   5   5       12.50       11.61      1.86 o
  -9   6   5        0.21        0.04      1.39 o
  -8   6   5       27.51       31.52      1.34 o
  -7   6   5       47.36       49.71      1.25 o
  -6   6   5      108.58      100.33      1.57 o
  -5   6   5       32.48       35.00      0.62 o
  -4   6   5      237.22      244.76      2.98 o
  -3   6   5       86.98      102.06      1.24 o
  -2   6   5      179.18      173.63      2.14 o
  -1   6   5      624.17      623.51      6.68 o
   0   6   5       18.01       14.67      0.70 o
   1   6   5       51.91       47.84      1.38 o
   2   6   5        2.25        1.46      0.62 o
   3   6   5       13.53       12.69      0.94 o
   4   6   5       22.73       25.26      1.22 o
  -9   7   5       22.03       22.83      2.71 o
  -8   7   5        0.78        0.85      0.50 o
  -7   7   5       16.98       15.84      0.68 o
  -6   7   5       26.02       25.93      0.92 o
  -5   7   5        7.13        3.98      0.31 o
  -4   7   5        2.17        2.25      0.32 o
  -3   7   5       16.59       15.06      0.55 o
  -2   7   5        3.72        1.46      0.37 o
  -1   7   5       13.58        9.46      0.68 o
   0   7   5       17.09       15.48      0.79 o
   1   7   5        3.33        4.45      0.73 o
   2   7   5        8.80        8.09      0.83 o
   3   7   5        0.92        1.01      0.93 o
  -9   8   5        0.94       -0.15      0.57 o
  -8   8   5        1.04        1.23      0.43 o
  -7   8   5       62.22       66.48      1.48 o
  -6   8   5       31.15       23.29      1.07 o
  -5   8   5        9.22        8.48      0.48 o
  -4   8   5       94.85       91.77      1.73 o
  -3   8   5       35.82       39.45      0.97 o
  -2   8   5      153.29      143.05      2.36 o
  -1   8   5       90.94       94.33      2.54 o
   0   8   5       23.80       23.18      1.90 o
   1   8   5        0.03        0.70      0.68 o
   2   8   5        0.00       -0.25      0.92 o
  -8   9   5       12.82       14.92      0.77 o
  -7   9   5       11.82       12.43      0.74 o
  -6   9   5       49.88       50.86      1.15 o
  -5   9   5       38.10       45.42      1.16 o
  -4   9   5        0.06       -0.11      0.41 o
  -3   9   5       30.23       29.17      1.49 o
  -2   9   5       34.57       35.54      1.17 o
  -1   9   5        9.82       10.18      0.98 o
   0   9   5        1.20        0.06      0.78 o
   1   9   5       25.70       26.28      1.29 o
  -7  10   5       36.23       45.88      1.40 o
  -6  10   5       10.71       11.45      0.68 o
  -5  10   5        0.40       -0.05      0.49 o
  -4  10   5        0.55        0.73      0.48 o
  -3  10   5      134.93      140.51      2.76 o
  -2  10   5       17.17       17.84      1.20 o
  -1  10   5       57.15       61.77      1.85 o
   0  10   5       77.64       88.69      2.33 o
  -6  11   5       19.39       19.43      0.99 o
  -5  11   5        0.99        1.04      0.69 o
  -4  11   5        0.00       -0.13      0.49 o
  -3  11   5        0.25        0.77      0.62 o
  -2  11   5       13.33       14.01      1.17 o
   0 -11   6        0.04        0.08      0.72 o
   1 -11   6       11.66       17.07      1.10 o
   2 -11   6        0.90        1.66      0.80 o
   3 -11   6        0.06       -0.18      0.66 o
   4 -11   6       19.12       20.21      1.07 o
   5 -11   6        0.13       -0.21      0.76 o
  -2 -10   6        2.39        1.31      0.85 o
  -1 -10   6        2.20        0.69      0.75 o
   0 -10   6      178.24      172.84      3.33 o
   1 -10   6        0.26        0.40      0.69 o
   2 -10   6       22.70       22.22      1.26 o
   3 -10   6       24.42       28.76      1.19 o
   4 -10   6        3.00        1.91      0.64 o
   5 -10   6       48.94       51.03      1.38 o
   6 -10   6       19.41       21.28      1.34 o
  -3  -9   6        1.44       -0.20      0.74 o
  -2  -9   6        0.96       -0.18      0.67 o
  -1  -9   6       27.23       25.33      1.78 o
   0  -9   6       72.06       66.92      1.82 o
   1  -9   6       54.21       58.69      1.51 o
   2  -9   6       20.36       22.61      0.91 o
   3  -9   6        3.51        3.70      0.57 o
   4  -9   6        0.12       -0.14      0.53 o
   5  -9   6        0.01       -0.13      0.49 o
   6  -9   6       10.74       11.98      0.75 o
   7  -9   6        0.54        0.34      0.55 o
  -4  -8   6        0.02       -0.19      0.69 o
  -3  -8   6        7.26        9.87      0.90 o
  -2  -8   6       24.62       21.42      1.08 o
  -1  -8   6       11.72        9.64      0.79 o
   0  -8   6        0.90        0.68      0.71 o
   1  -8   6        1.03        3.22      0.53 o
   2  -8   6       47.44       44.14      1.18 o
   3  -8   6      251.08      247.32      3.24 o
   4  -8   6      766.83      754.79     10.72 o
   5  -8   6        0.00       -0.13      0.49 o
   6  -8   6       61.70       61.63      1.44 o
   7  -8   6       10.91       10.76      0.70 o
  -5  -7   6        0.03        0.30      0.80 o
  -4  -7   6        0.37        0.47      0.65 o
  -3  -7   6       52.21       53.20      1.56 o
  -2  -7   6        1.28        0.69      0.62 o
  -1  -7   6        0.94        0.72      0.50 o
   0  -7   6      166.87      154.86      2.48 o
   1  -7   6       48.79       40.53      1.10 o
   2  -7   6       16.31       14.51      0.61 o
   3  -7   6      229.01      249.87      3.21 o
   4  -7   6       37.31       36.83      0.88 o
   5  -7   6        4.54        5.60      0.73 o
   6  -7   6        4.46        5.45      0.54 o
   7  -7   6        0.97        1.93      0.52 o
   8  -7   6        0.56       -0.06      0.63 o
  -6  -6   6       21.02       24.31      1.52 o
  -5  -6   6        0.83        0.82      0.69 o
  -4  -6   6      121.52      124.00      2.25 o
  -3  -6   6       32.13       32.71      1.22 o
  -2  -6   6       49.41       45.81      1.41 o
  -1  -6   6      163.43      151.91      2.23 o
   0  -6   6        9.47       10.94      0.59 o
   1  -6   6       35.14       31.38      0.82 o
   2  -6   6        1.07        1.84      0.37 o
   3  -6   6        3.27        3.18      0.39 o
   4  -6   6      526.62      506.72      5.56 o
   5  -6   6       70.96       86.60      1.47 o
   6  -6   6      130.48      141.61      2.10 o
   7  -6   6        4.94        5.56      0.59 o
   8  -6   6        3.61        3.63      0.72 o
  -6  -5   6       59.24       58.31      1.83 o
  -5  -5   6        0.74       -0.17      0.61 o
  -4  -5   6       25.23       24.51      0.91 o
  -3  -5   6      620.20      593.70      7.61 o
  -2  -5   6      129.77      128.06      1.77 o
  -1  -5   6       77.37       92.34      1.62 o
   0  -5   6      281.01      271.15      3.68 o
   1  -5   6      166.15      189.86      2.48 o
   2  -5   6       48.34       57.06      1.05 o
   3  -5   6      112.23      113.36      1.64 o
   4  -5   6       67.86       67.45      1.02 o
   5  -5   6       20.62       19.44      0.65 o
   6  -5   6       23.22       25.45      0.78 o
   7  -5   6       20.26       23.40      1.04 o
   8  -5   6        1.18       -0.05      0.64 o
  -7  -4   6        3.78        2.21      0.77 o
  -6  -4   6       25.16       21.95      1.03 o
  -5  -4   6        1.38        1.67      0.47 o
  -4  -4   6       63.89       57.26      1.15 o
  -3  -4   6        0.82        0.77      0.40 o
  -2  -4   6      597.92      607.35      6.45 o
  -1  -4   6        6.36        9.15      0.49 o
   0  -4   6      466.20      513.22      5.92 o
   1  -4   6     1796.17     1915.29     21.01 o
   2  -4   6      249.44      268.71      3.28 o
   3  -4   6       14.62       10.61      0.41 o
   4  -4   6        3.28        0.93      0.27 o
   5  -4   6       72.86       61.05      1.11 o
   6  -4   6       19.39       24.44      0.77 o
   7  -4   6       11.75        9.03      0.64 o
   8  -4   6        7.58       11.05      0.77 o
  -7  -3   6        0.09       -0.18      0.68 o
  -6  -3   6        5.17        5.11      0.61 o
  -5  -3   6       42.91       44.46      1.55 o
  -4  -3   6       19.27       18.31      1.11 o
  -3  -3   6      518.08      481.37      5.17 o
  -2  -3   6      106.19      119.70      1.68 o
  -1  -3   6       52.93       68.41      1.10 o
   0  -3   6      109.78      104.85      1.47 o
   1  -3   6      265.68      241.27      2.95 o
   2  -3   6       48.62       61.05      1.02 o
   3  -3   6       73.42       79.61      1.16 o
   4  -3   6       81.11       80.43      1.13 o
   5  -3   6       60.62       59.84      0.97 o
   6  -3   6        4.29        1.72      0.41 o
   7  -3   6       35.98       39.09      1.27 o
   8  -3   6        8.03       10.65      0.92 o
  -8  -2   6        0.18       -0.08      0.56 o
  -7  -2   6       32.57       38.48      1.22 o
  -6  -2   6       22.59       19.73      1.19 o
  -5  -2   6       70.16       71.06      1.11 o
  -4  -2   6        0.73        0.47      0.27 o
  -3  -2   6      209.40      221.60      2.64 o
  -2  -2   6      632.91      597.62      6.76 o
  -1  -2   6       63.12       66.39      1.24 o
   0  -2   6       17.39       13.76      0.46 o
   1  -2   6       98.30       95.12      1.75 o
   2  -2   6       15.34       19.75      0.52 o
   3  -2   6        2.74        0.92      0.26 o
   4  -2   6        0.21        0.91      0.29 o
   5  -2   6        0.39        0.93      0.37 o
   6  -2   6       42.45       35.69      1.03 o
   7  -2   6       22.11       18.56      0.95 o
  -8  -1   6        0.09       -0.02      0.46 o
  -7  -1   6        0.14        0.02      0.43 o
  -6  -1   6       84.58       86.28      1.51 o
  -5  -1   6       35.64       33.03      0.67 o
  -4  -1   6       13.69       12.87      0.44 o
  -3  -1   6     1634.55     1751.11     17.74 o
  -2  -1   6     2472.22     2652.39     26.72 o
  -1  -1   6       63.88       69.14      0.97 o
   0  -1   6      154.97      188.29      2.35 o
   1  -1   6     1217.85     1256.51     13.05 o
   2  -1   6       42.67       44.77      1.15 o
   3  -1   6       13.07       11.32      0.61 o
   4  -1   6      268.89      274.53      3.41 o
   5  -1   6       74.95       74.71      1.32 o
   6  -1   6        7.31        5.23      0.57 o
   7  -1   6       43.41       43.06      1.62 o
  -9   0   6        2.25        3.14      0.77 o
  -8   0   6        0.43       -0.06      0.56 o
  -7   0   6        4.25        3.87      0.41 o
  -6   0   6      187.23      187.05      2.92 o
  -5   0   6        4.28        3.21      0.25 o
  -4   0   6      112.40      117.94      1.34 o
  -3   0   6      483.73      557.84      5.81 o
  -2   0   6      193.82      185.65      2.22 o
  -1   0   6       11.26       14.38      0.45 o
   0   0   6      138.81      127.11      2.25 o
   1   0   6       79.78       93.24      1.35 o
   2   0   6      442.03      473.18      5.49 o
   3   0   6        0.10       -0.10      0.36 o
   4   0   6       21.42       23.55      0.79 o
   5   0   6       86.29       84.32      1.47 o
   6   0   6        5.50        5.76      0.74 o
   7   0   6        0.42        0.85      0.72 o
  -9   1   6        5.82        8.97      0.81 o
  -8   1   6       43.12       40.28      1.26 o
  -7   1   6       44.22       43.05      1.22 o
  -6   1   6       67.00       67.57      1.10 o
  -5   1   6      299.33      285.50      3.33 o
  -4   1   6        2.53        6.00      0.24 o
  -3   1   6      297.89      313.54      3.35 o
  -2   1   6      154.30      136.77      1.61 o
  -1   1   6      316.32      304.76      3.31 o
   0   1   6      193.04      186.75      3.47 o
   1   1   6        7.88        8.76      0.51 o
   2   1   6     2500.49     2551.77     27.90 o
   3   1   6      324.53      328.73      4.20 o
   4   1   6        1.66        2.85      0.56 o
   5   1   6       63.88       63.44      1.32 o
   6   1   6        0.06        0.49      0.66 o
   7   1   6        1.61        1.59      0.86 o
  -9   2   6        5.67        6.79      0.67 o
  -8   2   6        8.74        6.82      0.60 o
  -7   2   6        0.22        0.54      0.42 o
  -6   2   6       56.79       49.79      0.89 o
  -5   2   6       30.13       27.12      0.51 o
  -4   2   6      165.62      148.47      1.62 o
  -3   2   6        1.93        1.76      0.19 o
  -2   2   6      993.79      990.49      9.61 o
  -1   2   6       31.26       32.28      0.58 o
   0   2   6       19.97       15.68      0.44 o
   1   2   6        9.42       11.17      0.72 o
   2   2   6      526.50      561.82      6.05 o
   3   2   6       11.46       12.54      0.59 o
   4   2   6        3.58        5.50      0.56 o
   5   2   6        1.71        1.73      0.57 o
   6   2   6        6.99        5.38      0.79 o
  -9   3   6        3.07        2.23      0.52 o
  -8   3   6       99.01       93.93      1.86 o
  -7   3   6      118.06      119.39      2.02 o
  -6   3   6       92.99       89.04      1.27 o
  -5   3   6      891.69      880.25      9.93 o
  -4   3   6       31.08       34.55      0.57 o
  -3   3   6       12.55       16.00      0.40 o
  -2   3   6      337.92      310.28      3.20 o
  -1   3   6      487.55      479.23      5.18 o
   0   3   6       12.82       14.06      0.50 o
   1   3   6      340.00      356.97      3.99 o
   2   3   6       55.45       49.93      1.23 o
   3   3   6      187.04      162.31      2.62 o
   4   3   6        4.07        2.64      0.59 o
   5   3   6        1.08       -0.17      0.62 o
   6   3   6        0.30        1.29      0.81 o
  -9   4   6        4.76        4.42      0.47 o
  -8   4   6        0.04        0.32      0.33 o
  -7   4   6        5.66        6.02      0.42 o
  -6   4   6      638.27      610.65      6.98 o
  -5   4   6      381.26      374.29      4.40 o
  -4   4   6       50.24       46.93      0.70 o
  -3   4   6      322.55      335.08      3.44 o
  -2   4   6      117.99      113.99      1.40 o
  -1   4   6      490.15      506.81      5.87 o
   0   4   6       43.92       39.96      0.91 o
   1   4   6       12.52       14.29      0.63 o
   2   4   6        1.02        0.40      0.50 o
   3   4   6        2.48        3.63      0.66 o
   4   4   6       27.59       22.55      1.44 o
   5   4   6        1.95        0.16      0.72 o
  -9   5   6        0.12        0.50      0.55 o
  -8   5   6        3.54        2.24      0.37 o
  -7   5   6       86.72       83.39      1.53 o
  -6   5   6      162.33      166.45      2.36 o
  -5   5   6        3.06        3.35      0.22 o
  -4   5   6      484.50      477.24      4.79 o
  -3   5   6       20.03       19.33      0.51 o
  -2   5   6       34.38       29.10      0.71 o
  -1   5   6     1676.29     1741.60     19.23 o
   0   5   6       11.23       10.04      0.57 o
   1   5   6       14.17       13.74      0.72 o
   2   5   6        4.86        7.31      0.88 o
   3   5   6        7.68        7.58      0.94 o
   4   5   6        6.15        6.54      0.86 o
  -9   6   6        3.12        3.16      0.50 o
  -8   6   6       81.42       85.62      1.58 o
  -7   6   6        3.60        3.78      0.44 o
  -6   6   6        1.38        0.76      0.42 o
  -5   6   6      470.46      488.30      5.73 o
  -4   6   6        3.57        3.45      0.39 o
  -3   6   6        0.02        0.01      0.27 o
  -2   6   6       32.83       29.59      0.83 o
  -1   6   6       15.11       15.38      0.68 o
   0   6   6       28.55       26.18      0.91 o
   1   6   6       15.41       10.90      0.81 o
   2   6   6       12.33       13.90      0.94 o
   3   6   6        6.22        5.19      0.83 o
   4   6   6        0.97        2.00      0.77 o
  -9   7   6        0.24        0.27      0.53 o
  -8   7   6       32.14       33.28      0.99 o
  -7   7   6       57.33       62.14      1.38 o
  -6   7   6        4.06        3.37      0.45 o
  -5   7   6        6.20        4.32      0.45 o
  -4   7   6      150.86      147.84      1.94 o
  -3   7   6        0.77       -0.08      0.29 o
  -2   7   6        0.91       -0.10      0.36 o
  -1   7   6       19.72       17.16      0.82 o
   0   7   6        4.09        2.36      0.64 o
   1   7   6        0.74        0.04      0.62 o
   2   7   6        0.96        1.02      0.68 o
   3   7   6        0.01        1.29      0.79 o
  -8   8   6       48.93       57.46      1.34 o
  -7   8   6        9.27        8.68      0.55 o
  -6   8   6        3.36        3.75      0.51 o
  -5   8   6      210.04      219.05      2.49 o
  -4   8   6        4.46        6.43      0.45 o
  -3   8   6       75.94       79.00      1.26 o
  -2   8   6       96.68       95.73      1.86 o
  -1   8   6       56.18       56.03      1.46 o
   0   8   6        6.72        6.69      0.84 o
   1   8   6        3.35        2.51      0.77 o
   2   8   6        2.84        1.74      0.83 o
  -8   9   6        2.69        4.93      0.65 o
  -7   9   6       22.29       22.87      0.85 o
  -6   9   6       32.70       25.40      0.78 o
  -5   9   6        0.81       -0.10      0.39 o
  -4   9   6        2.57        1.74      0.53 o
  -3   9   6        9.91       10.67      1.02 o
  -2   9   6        0.02       -0.16      0.59 o
  -1   9   6       58.09       56.67      1.75 o
   0   9   6       20.58       19.80      1.16 o
   1   9   6        1.66        1.01      0.84 o
  -7  10   6       17.92       24.26      0.98 o
  -6  10   6        1.99        1.20      0.48 o
  -5  10   6        7.77        8.90      0.69 o
  -4  10   6       29.85       33.80      1.15 o
  -3  10   6       13.92       14.20      0.98 o
  -2  10   6        1.70        2.43      0.86 o
  -1  10   6       18.05       20.82      1.20 o
  -4  11   6        3.15        2.82      0.67 o
   1 -11   7        3.56        3.91      0.86 o
   2 -11   7       18.54       20.78      1.19 o
   3 -11   7       25.36       28.80      1.59 o
   4 -11   7        6.45        7.85      1.04 o
  -1 -10   7       13.86       16.61      1.12 o
   0 -10   7       16.24       18.73      1.16 o
   1 -10   7       80.06       78.04      1.85 o
   2 -10   7        4.00        6.17      0.77 o
   3 -10   7        3.87        2.95      0.86 o
   4 -10   7       15.46       11.21      0.85 o
   5 -10   7        3.31        3.14      0.64 o
   6 -10   7       35.40       42.49      1.55 o
  -3  -9   7       29.05       37.26      1.58 o
  -2  -9   7       14.08       10.67      1.03 o
  -1  -9   7        0.36       -0.17      0.63 o
   0  -9   7        7.74        8.98      0.83 o
   1  -9   7       49.19       46.79      1.37 o
   2  -9   7       23.26       22.43      0.94 o
   3  -9   7       13.79       12.90      0.76 o
   4  -9   7       17.84       16.02      0.90 o
   5  -9   7        2.22        0.15      0.53 o
   6  -9   7       24.55       22.69      1.09 o
  -4  -8   7        5.98        8.07      1.24 o
  -3  -8   7        2.29        2.04      0.78 o
  -2  -8   7        2.97        4.66      0.74 o
  -1  -8   7        7.25        5.91      0.74 o
   0  -8   7       19.98       18.86      0.86 o
   1  -8   7       23.56       18.09      0.83 o
   2  -8   7       58.97       52.59      1.30 o
   3  -8   7      120.38      119.61      2.08 o
   4  -8   7       13.62       11.59      0.80 o
   5  -8   7       28.47       27.29      1.03 o
   6  -8   7        0.97       -0.17      0.63 o
   7  -8   7        3.12        3.85      0.81 o
  -5  -7   7        7.78        9.23      1.07 o
  -4  -7   7       17.84       18.43      1.06 o
  -3  -7   7        0.25       -0.13      0.84 o
  -2  -7   7       13.79       15.44      0.92 o
  -1  -7   7        4.49        6.41      0.65 o
   0  -7   7       57.60       56.95      1.37 o
   1  -7   7        3.12        1.78      0.50 o
   2  -7   7       14.40       15.40      0.73 o
   3  -7   7       86.09       86.25      1.50 o
   4  -7   7       99.20       86.41      1.40 o
   5  -7   7      487.71      522.66      6.36 o
   6  -7   7      230.86      238.35      3.59 o
   7  -7   7        2.67       -0.15      0.56 o
  -5  -6   7       28.27       26.40      1.33 o
  -4  -6   7       48.31       50.88      1.58 o
  -3  -6   7      593.54      575.67      7.51 o
  -2  -6   7        0.82       -0.24      0.88 o
  -1  -6   7       44.18       39.19      1.12 o
   0  -6   7      162.30      143.68      2.30 o
   1  -6   7        0.73        0.45      0.35 o
   2  -6   7      372.81      368.53      4.49 o
   3  -6   7      153.35      151.79      2.15 o
   4  -6   7       13.50       12.82      0.53 o
   5  -6   7        2.35        1.96      0.44 o
   6  -6   7       15.75       16.65      0.70 o
   7  -6   7       52.40       50.65      1.37 o
  -6  -5   7        3.73        2.08      0.72 o
  -5  -5   7       30.92       35.52      2.17 o
  -4  -5   7       19.06       16.26      0.79 o
  -3  -5   7      257.67      256.51      3.68 o
  -2  -5   7      117.43      115.16      1.67 o
  -1  -5   7        1.75        0.07      0.34 o
   0  -5   7       28.37       35.65      0.95 o
   1  -5   7        4.24        2.60      0.50 o
   2  -5   7       18.17       14.05      0.56 o
   3  -5   7      172.44      164.85      2.71 o
   4  -5   7        8.47        7.15      0.42 o
   5  -5   7       88.59       86.03      1.48 o
   6  -5   7        4.23        3.88      0.49 o
   7  -5   7        6.88        6.42      0.64 o
  -7  -4   7        2.48        3.68      1.00 o
  -6  -4   7       38.69       40.23      1.33 o
  -5  -4   7        3.48        3.87      0.67 o
  -4  -4   7        1.32        0.24      0.45 o
  -3  -4   7       22.78       25.87      0.74 o
  -2  -4   7      126.15      121.06      2.14 o
  -1  -4   7      251.93      278.50      3.79 o
   0  -4   7       26.69       33.26      0.82 o
   1  -4   7      544.91      575.71      6.63 o
   2  -4   7       67.37       65.40      1.25 o
   3  -4   7       23.02       26.41      0.68 o
   4  -4   7        5.25        5.73      0.39 o
   5  -4   7        7.67        9.06      0.52 o
   6  -4   7       20.95       20.14      0.87 o
   7  -4   7        3.61        2.96      0.60 o
  -7  -3   7        0.12        0.81      0.67 o
  -6  -3   7       29.11       33.43      1.05 o
  -5  -3   7       11.39        8.80      0.81 o
  -4  -3   7        3.04        2.27      0.38 o
  -3  -3   7      263.25      238.15      2.79 o
  -2  -3   7       46.72       45.27      0.93 o
  -1  -3   7      105.77       94.62      1.42 o
   0  -3   7      852.67      894.39     10.03 o
   1  -3   7      338.78      402.72      4.74 o
   2  -3   7       37.73       34.80      0.75 o
   3  -3   7       82.16       75.62      1.17 o
   4  -3   7       20.75       20.58      0.62 o
   5  -3   7       33.64       30.01      0.84 o
   6  -3   7       97.11      100.36      2.46 o
   7  -3   7       13.20       15.56      1.07 o
  -8  -2   7        2.06        0.35      0.69 o
  -7  -2   7       45.60       43.73      1.27 o
  -6  -2   7        0.80        0.81      0.43 o
  -5  -2   7        6.73        9.44      0.45 o
  -4  -2   7      495.01      480.95      5.59 o
  -3  -2   7      117.08      119.99      1.90 o
  -2  -2   7        2.71        3.27      0.31 o
  -1  -2   7       33.92       34.39      0.69 o
   0  -2   7       70.88       77.36      1.23 o
   1  -2   7       94.30       73.11      1.18 o
   2  -2   7      185.71      196.94      2.36 o
   3  -2   7      264.73      273.53      3.16 o
   4  -2   7        5.30        5.74      0.41 o
   5  -2   7       94.96       90.11      1.51 o
   6  -2   7       66.22       71.50      1.54 o
   7  -2   7        6.83        7.55      0.91 o
  -8  -1   7        2.13        1.92      0.69 o
  -7  -1   7       53.48       54.03      1.32 o
  -6  -1   7      216.79      190.25      2.83 o
  -5  -1   7       35.79       34.67      0.97 o
  -4  -1   7        0.46        0.29      0.23 o
  -3  -1   7      220.02      222.86      2.54 o
  -2  -1   7      243.36      232.39      2.85 o
  -1  -1   7      334.77      348.70      4.10 o
   0  -1   7      893.05      902.50     10.08 o
   1  -1   7        6.26        1.86      0.25 o
   2  -1   7        6.20        6.92      0.73 o
   3  -1   7       82.13       82.52      1.78 o
   4  -1   7       76.73       77.24      1.36 o
   5  -1   7       39.40       36.60      1.26 o
   6  -1   7       40.00       43.82      1.36 o
   7  -1   7        3.06        5.15      1.27 o
  -8   0   7       15.83       17.61      0.97 o
  -7   0   7        3.57        4.22      0.46 o
  -6   0   7        0.33        0.47      0.32 o
  -5   0   7       48.88       39.47      1.29 o
  -4   0   7      525.51      517.21      5.45 o
  -3   0   7        0.31        2.64      0.26 o
  -2   0   7        0.16        2.87      0.26 o
  -1   0   7      394.79      398.31      4.63 o
   0   0   7       25.50       18.23      0.72 o
   1   0   7       12.53        5.61      0.42 o
   2   0   7       57.82       55.08      1.09 o
   3   0   7        2.29        1.15      0.42 o
   4   0   7      294.28      287.40      4.02 o
   5   0   7        4.41        6.37      0.64 o
   6   0   7        3.21        2.82      0.66 o
   7   0   7        2.76        2.58      0.80 o
  -9   1   7       27.94       29.13      1.25 o
  -8   1   7        0.10       -0.13      0.49 o
  -7   1   7        5.21        6.27      0.64 o
  -6   1   7      243.56      219.06      4.97 o
  -5   1   7        0.80        1.65      0.26 o
  -4   1   7       63.25       63.54      0.91 o
  -3   1   7      357.49      357.37      3.84 o
  -2   1   7       96.55       81.26      1.11 o
  -1   1   7      155.91      188.59      2.38 o
   0   1   7      152.45      128.72      1.77 o
   1   1   7        0.34        0.78      0.32 o
   2   1   7        0.35       -0.10      0.38 o
   3   1   7      114.11      100.48      1.66 o
   4   1   7      148.49      161.30      2.97 o
   5   1   7        1.10        1.04      0.51 o
   6   1   7        1.28        0.57      0.61 o
  -9   2   7        9.17        9.70      0.75 o
  -8   2   7        2.09        1.82      0.51 o
  -7   2   7      127.59      116.46      2.27 o
  -6   2   7       31.60       28.97      0.89 o
  -5   2   7       70.22       62.74      1.54 o
  -4   2   7       70.26       88.24      1.18 o
  -3   2   7      465.67      441.35      5.02 o
  -2   2   7      367.93      423.92      4.29 o
  -1   2   7       29.14       33.40      0.65 o
   0   2   7      535.01      537.37      5.80 o
   1   2   7        5.15        4.42      0.46 o
   2   2   7      136.51      123.80      1.89 o
   3   2   7      827.87      805.10      9.26 o
   4   2   7       44.64       40.71      1.12 o
   5   2   7       13.33       12.46      1.20 o
   6   2   7        0.64        0.59      0.77 o
  -9   3   7       16.87       17.69      0.95 o
  -8   3   7       42.78       44.03      1.79 o
  -7   3   7        0.64        0.76      0.41 o
  -6   3   7     1471.80     1453.29     17.96 o
  -5   3   7      526.75      527.14      5.62 o
  -4   3   7      297.73      291.44      3.24 o
  -3   3   7        0.64        1.49      0.24 o
  -2   3   7      601.33      625.41      6.22 o
  -1   3   7      110.26      111.48      1.50 o
   0   3   7       49.28       47.91      1.83 o
   1   3   7      285.98      300.17      3.49 o
   2   3   7       83.97       90.17      1.59 o
   3   3   7        2.68        6.35      0.67 o
   4   3   7       40.41       42.01      1.44 o
   5   3   7        3.77        4.70      0.84 o
  -9   4   7       46.25       48.46      1.35 o
  -8   4   7        1.40        0.68      0.41 o
  -7   4   7        0.38       -0.12      0.45 o
  -6   4   7      500.46      472.97      6.10 o
  -5   4   7        9.28        8.06      0.34 o
  -4   4   7       80.58       73.69      1.07 o
  -3   4   7      314.42      324.02      3.37 o
  -2   4   7       32.27       32.15      0.71 o
  -1   4   7       41.83       43.74      1.46 o
   0   4   7       13.70       11.04      1.10 o
   1   4   7       60.63       58.49      1.24 o
   2   4   7        1.12       -0.15      0.56 o
   3   4   7       62.09       57.04      1.61 o
   4   4   7        0.69        0.58      0.71 o
   5   4   7        1.45       -0.21      0.79 o
  -9   5   7       22.74       27.15      0.90 o
  -8   5   7       71.30       64.69      1.34 o
  -7   5   7        7.23        7.39      0.51 o
  -6   5   7       47.56       46.21      1.12 o
  -5   5   7        1.91        3.05      0.34 o
  -4   5   7        3.28        2.14      0.28 o
  -3   5   7       38.77       38.92      0.75 o
  -2   5   7      356.31      361.50      4.08 o
  -1   5   7      140.10      136.25      2.02 o
   0   5   7       63.63       56.08      1.31 o
   1   5   7        0.23        0.17      0.60 o
   2   5   7        8.38       10.26      1.11 o
   3   5   7        0.99        1.31      0.70 o
   4   5   7        1.68       -0.20      0.74 o
  -9   6   7        9.37       12.39      0.58 o
  -8   6   7        0.66        0.23      0.42 o
  -7   6   7        1.30        0.72      0.46 o
  -6   6   7      123.26      122.66      2.20 o
  -5   6   7      350.67      356.43      3.98 o
  -4   6   7        8.87        9.42      0.44 o
  -3   6   7       50.19       50.74      0.97 o
  -2   6   7       10.29        9.79      0.50 o
  -1   6   7      183.68      176.35      2.73 o
   0   6   7       12.74       13.09      0.83 o
   1   6   7      111.59      112.20      2.34 o
   2   6   7        4.43        1.67      0.68 o
   3   6   7       22.68       19.69      1.15 o
  -9   7   7        6.08        7.82      0.56 o
  -8   7   7       39.70       35.48      1.05 o
  -7   7   7        3.58        2.00      0.54 o
  -6   7   7        4.68        6.87      0.62 o
  -5   7   7      271.62      261.18      3.34 o
  -4   7   7       12.50       11.27      0.56 o
  -3   7   7       42.04       45.27      0.98 o
  -2   7   7       23.09       22.90      0.88 o
  -1   7   7        3.83        2.40      0.66 o
   0   7   7       12.60       10.90      0.91 o
   1   7   7        0.26        0.15      0.66 o
   2   7   7       12.16       18.13      1.13 o
  -8   8   7       23.36       26.48      0.97 o
  -7   8   7        0.72       -0.13      0.48 o
  -6   8   7       12.84       15.02      0.66 o
  -5   8   7       62.83       67.31      1.30 o
  -4   8   7       11.64        8.40      0.57 o
  -3   8   7        9.41       12.21      1.01 o
  -2   8   7       14.25       14.58      0.82 o
  -1   8   7        8.54        7.05      0.82 o
   0   8   7        5.44        4.41      0.83 o
   1   8   7        2.37        1.18      0.93 o
  -7   9   7       10.23       10.04      1.13 o
  -6   9   7       11.24       13.10      0.68 o
  -5   9   7       10.80        9.93      0.80 o
  -4   9   7        0.07        0.33      0.52 o
  -3   9   7        0.87        0.28      0.66 o
  -2   9   7        0.87        0.73      0.70 o
  -1   9   7       34.33       37.75      1.44 o
   0   9   7        1.85        1.97      0.83 o
  -6  10   7        0.93        1.28      0.50 o
  -5  10   7       96.89      106.46      2.03 o
  -4  10   7       19.65       20.50      1.12 o
  -3  10   7        0.26        0.01      0.60 o
  -2  10   7        5.24        3.73      0.99 o
   2 -11   8        0.40       -0.17      0.72 o
   3 -11   8        0.25        1.99      1.27 o
  -1 -10   8        1.23        1.28      0.74 o
   0 -10   8       47.21       49.38      1.70 o
   1 -10   8        0.00        0.53      0.67 o
   2 -10   8       28.29       30.78      1.30 o
   3 -10   8        1.85        1.55      0.75 o
   4 -10   8        0.36        1.16      0.64 o
   5 -10   8       21.67       23.05      1.19 o
  -2  -9   8        7.92        9.78      1.01 o
  -1  -9   8        2.73        3.14      0.74 o
   0  -9   8        1.97        3.30      1.00 o
   1  -9   8      241.07      226.42      3.94 o
   2  -9   8        3.00        2.25      0.72 o
   3  -9   8        0.10       -0.15      0.57 o
   4  -9   8        0.06        0.16      0.59 o
   5  -9   8        9.77       10.19      0.97 o
   6  -9   8        4.46        3.85      1.17 o
  -3  -8   8       37.05       36.12      1.43 o
  -2  -8   8        6.38        7.07      0.82 o
  -1  -8   8        1.37        2.09      0.63 o
   0  -8   8        0.01        0.40      0.59 o
   1  -8   8        6.98        5.72      1.01 o
   2  -8   8      111.54      106.60      2.34 o
   3  -8   8        9.05       10.41      0.70 o
   4  -8   8       37.35       39.95      1.35 o
   5  -8   8       35.89       30.83      1.11 o
   6  -8   8       29.60       30.38      1.28 o
  -4  -7   8        7.52        8.23      0.88 o
  -3  -7   8        0.22       -0.25      0.94 o
  -2  -7   8        0.16       -0.14      0.53 o
  -1  -7   8       45.90       42.69      1.37 o
   0  -7   8        2.63        2.16      0.67 o
   1  -7   8        3.03        2.22      0.55 o
   2  -7   8       21.92       24.39      0.92 o
   3  -7   8        0.06        1.10      0.48 o
   4  -7   8      143.80      138.23      2.64 o
   5  -7   8      244.39      260.73      3.86 o
   6  -7   8       23.04       24.17      1.22 o
   7  -7   8       30.58       27.36      1.21 o
  -5  -6   8       13.11       11.94      1.03 o
  -4  -6   8       12.54       15.69      0.95 o
  -3  -6   8        0.08       -0.16      0.61 o
  -2  -6   8      201.23      188.22      2.92 o
  -1  -6   8        4.75        4.42      0.77 o
   0  -6   8       75.55       69.72      1.46 o
   1  -6   8      434.51      399.66      5.32 o
   2  -6   8      187.70      177.45      2.69 o
   3  -6   8        7.47        5.14      0.48 o
   4  -6   8      103.45      122.06      1.78 o
   5  -6   8       42.32       44.63      1.62 o
   6  -6   8        0.00        1.21      0.55 o
   7  -6   8        6.31        6.49      1.04 o
  -6  -5   8        0.57        0.12      0.67 o
  -5  -5   8       76.16       83.64      2.02 o
  -4  -5   8        5.77        3.48      0.59 o
  -3  -5   8       14.28       13.75      0.71 o
  -2  -5   8      144.15      149.34      2.53 o
  -1  -5   8       30.54       30.54      1.02 o
   0  -5   8       11.84       11.60      0.59 o
   1  -5   8       13.66       15.89      0.62 o
   2  -5   8        4.77        2.36      0.52 o
   3  -5   8       20.55       21.14      0.65 o
   4  -5   8       22.80       25.27      0.76 o
   5  -5   8       68.27       77.61      1.44 o
   6  -5   8        2.43        3.16      0.79 o
   7  -5   8       11.08       12.48      1.48 o
  -7  -4   8       11.05       13.18      1.09 o
  -6  -4   8       12.24       15.93      1.01 o
  -5  -4   8        4.95        5.32      0.66 o
  -4  -4   8       11.34       10.70      0.65 o
  -3  -4   8        0.44       -0.13      0.48 o
  -2  -4   8      629.54      595.32      6.94 o
  -1  -4   8      165.84      164.45      2.50 o
   0  -4   8      118.45      107.90      1.66 o
   1  -4   8      183.73      171.79      2.33 o
   2  -4   8      165.26      174.02      2.39 o
   3  -4   8       27.41       18.17      0.61 o
   4  -4   8       22.14       22.62      0.66 o
   5  -4   8        5.82        5.48      0.50 o
   6  -4   8        0.36       -0.13      0.47 o
   7  -4   8        0.31       -0.24      0.89 o
  -7  -3   8       16.81       17.51      1.89 o
  -6  -3   8        1.85        0.43      0.52 o
  -5  -3   8       12.32       12.03      0.65 o
  -4  -3   8        0.11       -0.09      0.34 o
  -3  -3   8      292.65      311.72      3.85 o
  -2  -3   8       11.39       11.72      0.52 o
  -1  -3   8      408.38      413.15      4.91 o
   0  -3   8       14.99       15.58      0.56 o
   1  -3   8       65.48       64.34      1.15 o
   2  -3   8     1369.11     1450.11     15.11 o
   3  -3   8      205.80      205.76      2.54 o
   4  -3   8        4.03        2.85      0.38 o
   5  -3   8        4.09        4.64      0.49 o
   6  -3   8       32.55       32.03      2.13 o
   7  -3   8        3.43        5.03      0.92 o
  -8  -2   8       12.41       13.46      0.95 o
  -7  -2   8       23.71       19.91      0.92 o
  -6  -2   8      125.31      104.21      1.83 o
  -5  -2   8      130.31      133.33      1.91 o
  -4  -2   8       20.27       18.04      0.58 o
  -3  -2   8       69.26       76.10      1.27 o
  -2  -2   8      550.06      550.10      6.34 o
  -1  -2   8      318.13      343.09      4.13 o
   0  -2   8      146.65      151.92      2.08 o
   1  -2   8       28.81       41.75      0.91 o
   2  -2   8       41.33       37.92      0.78 o
   3  -2   8        0.40       -0.08      0.29 o
   4  -2   8       29.82       27.00      0.99 o
   5  -2   8       11.42       11.95      0.78 o
   6  -2   8       14.11       10.87      0.84 o
   7  -2   8        2.60        0.76      1.92 o
  -8  -1   8        6.80        8.71      1.27 o
  -7  -1   8        5.17        3.17      0.52 o
  -6  -1   8       32.94       29.77      0.85 o
  -5  -1   8        0.32       -0.08      0.29 o
  -4  -1   8       94.23       90.56      1.30 o
  -3  -1   8        8.05        7.12      0.38 o
  -2  -1   8       44.05       48.39      1.07 o
  -1  -1   8      609.82      622.02      7.10 o
   0  -1   8      277.56      279.89      3.43 o
   1  -1   8        0.45       -0.08      0.29 o
   2  -1   8      126.18      112.10      1.70 o
   3  -1   8      156.09      148.56      2.36 o
   4  -1   8       12.95       11.73      0.70 o
   5  -1   8       46.86       46.61      1.47 o
   6  -1   8        8.70       10.88      0.97 o
  -8   0   8        2.45        2.60      0.73 o
  -7   0   8       29.25       30.94      1.74 o
  -6   0   8       16.16       18.52      0.65 o
  -5   0   8       32.36       26.09      0.70 o
  -4   0   8      177.96      185.25      2.19 o
  -3   0   8       10.52       11.64      0.42 o
  -2   0   8     1096.23     1181.60     13.10 o
  -1   0   8     1033.80     1049.12     11.69 o
   0   0   8        0.55        0.89      0.31 o
   1   0   8       47.78       41.78      0.99 o
   2   0   8        0.11       -0.10      0.36 o
   3   0   8      365.92      377.90      5.07 o
   4   0   8        0.66        0.06      0.54 o
   5   0   8        1.95        2.04      0.95 o
   6   0   8        4.43        3.70      0.80 o
  -9   1   8        0.06       -0.17      0.62 o
  -8   1   8        2.45        1.62      0.62 o
  -7   1   8       26.70       29.32      1.10 o
  -6   1   8       62.44       53.24      0.93 o
  -5   1   8       76.22       76.84      1.09 o
  -4   1   8      166.89      170.78      2.02 o
  -3   1   8      385.94      375.25      4.07 o
  -2   1   8      176.20      177.99      2.30 o
  -1   1   8      116.05      122.12      1.73 o
   0   1   8      139.48      134.83      2.08 o
   1   1   8        1.31       -0.09      0.35 o
   2   1   8       28.34       26.95      0.83 o
   3   1   8      738.38      773.48      9.76 o
   4   1   8       10.33       15.48      0.93 o
   5   1   8        0.79        1.09      0.61 o
   6   1   8        0.01       -0.18      0.68 o
  -9   2   8        0.78        0.48      0.55 o
  -8   2   8       11.89       13.59      0.77 o
  -7   2   8       32.36       29.27      1.08 o
  -6   2   8       13.06       11.29      0.40 o
  -5   2   8       27.93       25.09      0.63 o
  -4   2   8      139.51      133.04      1.64 o
  -3   2   8       89.61       90.06      1.18 o
  -2   2   8       21.22       18.17      0.53 o
  -1   2   8       36.00       25.40      0.68 o
   0   2   8       45.45       39.16      1.07 o
   1   2   8       15.00       12.82      0.62 o
   2   2   8       77.48       65.22      1.45 o
   3   2   8      440.35      436.78      7.14 o
   4   2   8       48.69       51.29      1.31 o
   5   2   8        0.08        0.31      0.73 o
  -9   3   8        0.15        0.75      0.51 o
  -8   3   8       12.00       13.53      0.94 o
  -7   3   8        0.95        1.16      0.50 o
  -6   3   8       68.12       64.04      1.35 o
  -5   3   8        6.96        6.23      0.36 o
  -4   3   8        4.31        5.23      0.32 o
  -3   3   8      501.88      503.33      5.09 o
  -2   3   8       15.98       14.88      0.49 o
  -1   3   8       97.41       88.82      1.32 o
   0   3   8       81.19       82.46      1.37 o
   1   3   8        1.76        2.99      0.48 o
   2   3   8        1.24        2.36      0.63 o
   3   3   8      104.71      116.48      2.43 o
   4   3   8        2.95        7.14      0.83 o
   5   3   8        5.98        7.71      1.03 o
  -9   4   8       10.30       11.70      1.51 o
  -8   4   8       38.54       34.48      1.08 o
  -7   4   8       56.64       66.70      1.45 o
  -6   4   8       39.47       48.74      1.06 o
  -5   4   8       25.19       27.17      0.70 o
  -4   4   8      247.02      236.19      2.56 o
  -3   4   8       64.83       61.59      0.96 o
  -2   4   8       15.24       14.73      0.60 o
  -1   4   8        0.22       -0.09      0.35 o
   0   4   8       39.69       39.88      1.10 o
   1   4   8        5.33        4.71      0.77 o
   2   4   8       13.64        8.49      0.80 o
   3   4   8        4.69        4.55      0.77 o
   4   4   8        8.97        6.24      0.88 o
  -9   5   8        9.08        7.13      0.58 o
  -8   5   8       19.44       19.47      0.79 o
  -7   5   8        1.06        0.97      0.45 o
  -6   5   8       47.62       44.20      1.17 o
  -5   5   8        0.47       -0.09      0.32 o
  -4   5   8      140.38      153.69      2.11 o
  -3   5   8       64.50       57.09      1.02 o
  -2   5   8       40.32       39.31      0.87 o
  -1   5   8       52.99       45.82      1.28 o
   0   5   8       26.67       24.04      0.91 o
   1   5   8       68.35       73.01      1.80 o
   2   5   8        5.62        5.12      0.80 o
   3   5   8        0.01       -0.19      0.72 o
   4   5   8        0.32        1.06      0.76 o
  -9   6   8       15.40       16.90      0.75 o
  -8   6   8       17.36       17.37      0.79 o
  -7   6   8        1.91        0.35      0.47 o
  -6   6   8       63.19       62.20      1.47 o
  -5   6   8      126.34      130.07      1.90 o
  -4   6   8        2.53        2.05      0.40 o
  -3   6   8      343.09      351.75      4.51 o
  -2   6   8        0.00       -0.11      0.41 o
  -1   6   8       13.15       11.16      0.73 o
   0   6   8      355.27      343.38      5.36 o
   1   6   8       18.20       16.00      1.02 o
   2   6   8        3.55        5.33      0.83 o
   3   6   8        0.50       -0.17      0.87 o
  -8   7   8        4.32        3.55      0.57 o
  -7   7   8       82.23       95.07      2.20 o
  -6   7   8        0.17        0.03      0.40 o
  -5   7   8       36.61       37.55      0.96 o
  -4   7   8      197.15      198.02      2.84 o
  -3   7   8        1.71        2.33      0.48 o
  -2   7   8       30.23       29.22      0.93 o
  -1   7   8        1.13       -0.16      0.60 o
   0   7   8        0.34        0.45      0.71 o
   1   7   8        6.60        8.95      1.13 o
   2   7   8        0.08        0.22      0.74 o
  -8   8   8        0.23        0.09      0.54 o
  -7   8   8       41.50       43.47      1.32 o
  -6   8   8       21.98       26.12      0.76 o
  -5   8   8        0.52       -0.13      0.49 o
  -4   8   8       27.87       29.26      1.09 o
  -3   8   8       48.14       45.86      1.28 o
  -2   8   8        0.64        0.29      0.53 o
  -1   8   8       16.02       14.83      0.98 o
   0   8   8       23.11       19.66      1.15 o
   1   8   8        0.26       -0.19      0.72 o
  -7   9   8       10.18       14.69      0.89 o
  -6   9   8       10.22       10.73      0.59 o
  -5   9   8       20.13       19.97      1.03 o
  -4   9   8       22.55       26.84      1.02 o
  -3   9   8       16.74       21.01      0.99 o
  -2   9   8        0.02       -0.18      0.66 o
  -1   9   8        4.68        3.38      1.32 o
  -5  10   8        0.00       -0.22      0.83 o
  -4  10   8        1.01        1.15      0.83 o
  -3  10   8        6.24        5.37      0.81 o
   0 -10   9        0.20        0.55      0.72 o
   1 -10   9       11.51       10.68      1.28 o
   2 -10   9        0.09       -0.18      0.68 o
   3 -10   9       19.01       18.83      1.22 o
   4 -10   9       11.11       13.36      1.09 o
  -2  -9   9       14.12       15.56      1.17 o
  -1  -9   9       14.61       14.70      0.96 o
   0  -9   9        5.88        5.67      0.77 o
   1  -9   9       14.04       16.87      1.27 o
   2  -9   9       70.08       69.85      2.13 o
   3  -9   9        1.35        0.23      0.68 o
   4  -9   9        9.49        8.21      0.80 o
   5  -9   9        0.14       -0.23      0.86 o
  -3  -8   9        2.04        0.87      0.80 o
  -2  -8   9       76.03       84.15      2.08 o
  -1  -8   9       18.45       15.47      0.89 o
   0  -8   9        4.75        5.20      0.78 o
   1  -8   9       38.01       34.14      1.34 o
   2  -8   9       72.14       65.25      1.84 o
   3  -8   9        7.83        7.90      0.71 o
   4  -8   9       20.11       16.48      1.15 o
   5  -8   9       84.42       73.70      1.70 o
   6  -8   9        0.98       -0.18      0.68 o
  -4  -7   9        0.46        0.36      0.68 o
  -3  -7   9        0.02       -0.17      0.62 o
  -2  -7   9       16.59       22.14      1.31 o
  -1  -7   9       34.08       27.36      1.17 o
   0  -7   9        0.10        0.08      0.57 o
   1  -7   9       22.76       20.21      0.97 o
   2  -7   9       46.20       48.76      1.28 o
   3  -7   9       50.12       54.22      1.34 o
   4  -7   9       19.11       17.98      0.85 o
   5  -7   9        6.87        4.94      0.68 o
   6  -7   9        9.17        5.70      0.96 o
  -5  -6   9        7.63        7.46      0.98 o
  -4  -6   9        8.94        7.74      0.86 o
  -3  -6   9      135.43      143.40      2.78 o
  -2  -6   9        2.69       -0.17      0.62 o
  -1  -6   9      148.21      141.97      2.66 o
   0  -6   9      192.45      186.08      3.21 o
   1  -6   9        0.28        0.22      0.48 o
   2  -6   9       16.50       17.26      0.78 o
   3  -6   9       27.16       29.57      0.98 o
   4  -6   9       15.27       18.51      0.90 o
   5  -6   9      125.59      111.92      2.09 o
   6  -6   9      181.73      198.23      3.56 o
  -6  -5   9        0.19       -0.19      0.72 o
  -5  -5   9        1.64        1.53      0.69 o
  -4  -5   9       12.32       10.56      0.89 o
  -3  -5   9       90.21       88.14      1.63 o
  -2  -5   9      937.88      940.40     13.94 o
  -1  -5   9       47.91       45.18      1.25 o
   0  -5   9        1.09        2.80      0.51 o
   1  -5   9       22.29       20.18      0.79 o
   2  -5   9       42.25       40.23      1.24 o
   3  -5   9        0.90        0.62      0.39 o
   4  -5   9       17.32       19.09      0.78 o
   5  -5   9       75.06       76.76      1.62 o
   6  -5   9        5.78        8.56      0.71 o
  -6  -4   9       40.40       41.97      1.45 o
  -5  -4   9        3.43        3.66      0.65 o
  -4  -4   9       58.42       68.04      1.50 o
  -3  -4   9       81.95       64.91      1.42 o
  -2  -4   9       89.17       87.78      1.72 o
  -1  -4   9      249.86      237.93      3.41 o
   0  -4   9       35.40       38.25      1.25 o
   1  -4   9      182.97      205.21      3.01 o
   2  -4   9       50.07       45.63      1.15 o
   3  -4   9        5.11        5.30      0.48 o
   4  -4   9       50.35       49.41      1.11 o
   5  -4   9        8.85        8.10      0.64 o
   6  -4   9        9.17        6.35      0.74 o
  -7  -3   9        0.69       -0.18      0.67 o
  -6  -3   9        0.27       -0.15      0.55 o
  -5  -3   9        6.70        7.32      0.66 o
  -4  -3   9      139.51      135.25      1.85 o
  -3  -3   9        5.87        5.79      0.54 o
  -2  -3   9       24.83       23.98      0.78 o
  -1  -3   9        7.60        7.43      0.53 o
   0  -3   9       53.74       58.80      1.16 o
   1  -3   9        5.24        5.41      0.51 o
   2  -3   9      328.16      342.55      3.94 o
   3  -3   9        5.27        3.44      0.40 o
   4  -3   9        0.26       -0.10      0.38 o
   5  -3   9        2.53        2.45      0.62 o
   6  -3   9        8.24        7.98      0.77 o
  -7  -2   9        1.46        0.67      0.68 o
  -6  -2   9       36.31       41.25      1.42 o
  -5  -2   9       40.68       36.48      1.03 o
  -4  -2   9       85.07       81.47      1.58 o
  -3  -2   9        0.81       -0.02      0.32 o
  -2  -2   9      376.24      361.75      4.38 o
  -1  -2   9       15.82       10.36      0.52 o
   0  -2   9        7.24        8.47      0.49 o
   1  -2   9      282.73      292.69      3.99 o
   2  -2   9       48.33       60.50      1.05 o
   3  -2   9        0.00       -0.12      0.44 o
   4  -2   9       29.65       31.19      0.99 o
   5  -2   9       20.71       20.52      0.98 o
   6  -2   9        4.85        4.12      0.71 o
  -8  -1   9       28.69       34.90      1.14 o
  -7  -1   9        1.64        0.16      0.49 o
  -6  -1   9        2.77        1.39      0.41 o
  -5  -1   9        1.25        0.59      0.46 o
  -4  -1   9       64.85       68.29      1.19 o
  -3  -1   9       63.56       66.98      1.45 o
  -2  -1   9      358.35      370.55      4.44 o
  -1  -1   9      228.76      212.66      2.75 o
   0  -1   9       18.58       19.48      0.73 o
   1  -1   9        0.46        0.60      0.35 o
   2  -1   9      167.04      159.19      2.26 o
   3  -1   9       33.32       30.05      1.49 o
   4  -1   9        8.71        8.66      0.84 o
   5  -1   9       17.88       23.25      1.06 o
   6  -1   9       15.30       18.10      1.05 o
  -8   0   9        0.39        0.63      0.68 o
  -7   0   9        7.53        8.54      0.58 o
  -6   0   9       39.30       41.88      0.99 o
  -5   0   9      428.96      395.36      5.13 o
  -4   0   9       19.56       16.65      0.53 o
  -3   0   9       69.70       74.90      1.23 o
  -2   0   9       13.33        9.25      0.46 o
  -1   0   9      200.40      202.99      2.64 o
   0   0   9      100.73       99.05      1.69 o
   1   0   9      110.22      101.06      2.37 o
   2   0   9       43.20       35.53      1.06 o
   3   0   9        0.65       -0.14      0.54 o
   4   0   9        1.94        0.13      0.74 o
   5   0   9        6.95        8.74      0.85 o
   6   0   9        2.37        2.31      0.83 o
  -8   1   9        2.91        1.50      0.97 o
  -7   1   9        0.40       -0.10      0.38 o
  -6   1   9        2.08        2.17      0.36 o
  -5   1   9       30.72       33.04      0.80 o
  -4   1   9      162.38      148.99      1.86 o
  -3   1   9      193.39      187.23      2.43 o
  -2   1   9      246.33      267.60      3.32 o
  -1   1   9       27.29       18.16      0.61 o
   0   1   9       10.09        8.51      0.55 o
   1   1   9       42.65       37.08      0.97 o
   2   1   9      167.15      165.35      2.62 o
   3   1   9       35.19       29.77      1.10 o
   4   1   9        3.88        3.63      0.71 o
   5   1   9       14.62       10.09      1.01 o
  -8   2   9       53.96       61.08      1.64 o
  -7   2   9       37.92       33.90      1.21 o
  -6   2   9        2.65        1.56      0.37 o
  -5   2   9      268.62      253.86      3.12 o
  -4   2   9      102.49      102.58      1.40 o
  -3   2   9      107.33      106.55      1.57 o
  -2   2   9       28.66       24.76      0.69 o
  -1   2   9      172.82      166.19      2.28 o
   0   2   9       18.11       13.59      0.71 o
   1   2   9       63.14       75.47      1.42 o
   2   2   9        0.02       -0.02      0.60 o
   3   2   9        0.61       -0.12      0.67 o
   4   2   9       21.82       16.89      1.04 o
   5   2   9        7.25       10.40      1.46 o
  -9   3   9        3.90        3.29      0.65 o
  -8   3   9        0.02       -0.01      0.51 o
  -7   3   9        5.11        2.72      0.63 o
  -6   3   9      226.40      213.08      2.92 o
  -5   3   9       21.63       26.11      0.68 o
  -4   3   9      146.17      144.82      1.73 o
  -3   3   9       57.15       58.85      1.01 o
  -2   3   9       45.94       38.99      0.84 o
  -1   3   9        0.05       -0.08      0.31 o
   0   3   9       85.68       88.40      1.47 o
   1   3   9      156.05      148.16      2.71 o
   2   3   9       21.88       20.45      0.99 o
   3   3   9        0.45        0.66      0.68 o
   4   3   9      156.68      136.99      3.27 o
  -9   4   9        0.69        0.76      0.52 o
  -8   4   9        1.43        3.26      0.57 o
  -7   4   9      218.10      208.12      3.44 o
  -6   4   9        2.15        2.45      0.38 o
  -5   4   9      988.97     1006.78     11.51 o
  -4   4   9      483.82      499.67      5.41 o
  -3   4   9       11.83       12.93      0.51 o
  -2   4   9       11.82       11.55      0.51 o
  -1   4   9      120.21      117.67      1.83 o
   0   4   9       43.95       46.53      1.09 o
   1   4   9        2.57        2.03      0.65 o
   2   4   9       17.46       18.81      1.23 o
   3   4   9        9.03        9.12      0.93 o
   4   4   9        3.20        2.64      1.03 o
  -8   5   9       32.15       32.51      1.07 o
  -7   5   9        7.19        7.16      0.76 o
  -6   5   9       11.35       11.59      0.56 o
  -5   5   9      204.39      211.13      2.81 o
  -4   5   9       25.43       26.03      0.77 o
  -3   5   9        2.54        1.84      0.47 o
  -2   5   9       46.22       50.64      1.11 o
  -1   5   9        0.20       -0.13      0.48 o
   0   5   9      115.51      117.93      2.41 o
   1   5   9       13.37       16.38      1.02 o
   2   5   9       18.44       16.73      1.06 o
   3   5   9        4.98        7.28      0.94 o
  -8   6   9        4.73        8.94      0.66 o
  -7   6   9       47.80       51.94      1.90 o
  -6   6   9       25.27       27.26      0.84 o
  -5   6   9        1.23        0.87      0.41 o
  -4   6   9       16.88       15.76      0.66 o
  -3   6   9       46.96       47.10      1.10 o
  -2   6   9       10.17        9.54      0.61 o
  -1   6   9       88.89      100.61      1.77 o
   0   6   9       28.65       28.98      1.53 o
   1   6   9        8.67        8.56      1.13 o
   2   6   9        0.13       -0.26      0.95 o
  -8   7   9       15.75       18.08      0.91 o
  -7   7   9        0.14        1.08      0.58 o
  -6   7   9       60.31       61.88      1.31 o
  -5   7   9       59.41       63.12      1.68 o
  -4   7   9       77.34       87.95      1.94 o
  -3   7   9       35.75       35.37      1.15 o
  -2   7   9        5.28        5.31      0.60 o
  -1   7   9        0.87       -0.16      0.60 o
   0   7   9       19.12       19.00      1.14 o
   1   7   9        0.07       -0.20      0.73 o
  -7   8   9       32.58       37.06      1.30 o
  -6   8   9        7.11        6.08      0.80 o
  -5   8   9        0.11       -0.13      0.49 o
  -4   8   9       91.98       99.55      1.96 o
  -3   8   9        2.12        2.52      0.62 o
  -2   8   9       15.65       16.01      1.08 o
  -1   8   9       17.25       14.34      1.03 o
   0   8   9        2.56        1.04      0.82 o
  -6   9   9        9.45        8.96      0.81 o
  -5   9   9       17.31       15.42      1.00 o
  -4   9   9       33.06       38.41      1.69 o
  -3   9   9        5.22        3.34      0.73 o
  -2   9   9        1.23       -0.04      0.75 o
   1 -10  10       11.78        9.28      0.99 o
   2 -10  10       15.20       12.41      1.07 o
   3 -10  10        4.72        3.43      0.91 o
  -1  -9  10        0.58        0.70      0.74 o
   0  -9  10       12.90       15.24      1.04 o
   1  -9  10       31.95       33.16      1.36 o
   2  -9  10        0.00        0.06      0.70 o
   3  -9  10       44.52       50.00      1.87 o
   4  -9  10        1.05        0.16      0.69 o
  -3  -8  10       33.85       34.69      2.33 o
  -2  -8  10        1.45        1.00      0.72 o
  -1  -8  10       21.74       21.74      1.04 o
   0  -8  10       16.78       17.16      1.18 o
   1  -8  10        0.11        0.35      0.66 o
   2  -8  10      154.50      155.36      2.97 o
   3  -8  10        0.19        1.05      0.64 o
   4  -8  10        0.28       -0.15      0.56 o
   5  -8  10        0.80       -0.16      0.60 o
  -4  -7  10        0.00       -0.07      0.83 o
  -3  -7  10       16.79       20.40      1.13 o
  -2  -7  10        6.22        4.27      0.72 o
  -1  -7  10        4.05        1.58      0.70 o
   0  -7  10        4.57        1.79      0.67 o
   1  -7  10      151.79      147.18      2.83 o
   2  -7  10        0.87        0.37      0.61 o
   3  -7  10       16.04       16.95      0.99 o
   4  -7  10       71.04       74.56      1.69 o
   5  -7  10       21.26       22.76      0.99 o
   6  -7  10       41.03       41.55      1.79 o
  -5  -6  10       19.93       23.08      1.60 o
  -4  -6  10       13.59       14.49      0.99 o
  -3  -6  10        7.77        8.02      0.76 o
  -2  -6  10       96.54       91.97      2.11 o
  -1  -6  10       20.76       18.29      0.98 o
   0  -6  10       21.79       22.84      1.04 o
   1  -6  10       12.00       11.79      0.96 o
   2  -6  10       11.98       16.55      0.79 o
   3  -6  10       49.50       50.90      1.19 o
   4  -6  10       19.01       20.12      0.89 o
   5  -6  10       29.11       30.52      1.25 o
   6  -6  10       40.92       51.05      1.92 o
  -5  -5  10        1.54        1.29      0.69 o
  -4  -5  10       23.09       22.39      1.01 o
  -3  -5  10        0.65        0.83      0.74 o
  -2  -5  10        0.05       -0.17      0.64 o
  -1  -5  10      110.02      102.77      2.18 o
   0  -5  10       10.71       14.06      0.82 o
   1  -5  10      137.38      133.65      2.25 o
   2  -5  10       20.86       18.29      0.79 o
   3  -5  10        7.76       10.69      0.60 o
   4  -5  10       43.69       39.67      1.09 o
   5  -5  10        2.04        3.61      0.68 o
   6  -5  10       20.28       22.91      1.10 o
  -6  -4  10        0.00        0.70      0.88 o
  -5  -4  10       17.49       19.13      0.99 o
  -4  -4  10      148.78      154.53      2.34 o
  -3  -4  10        5.37        5.55      0.60 o
  -2  -4  10       71.65       71.24      1.55 o
  -1  -4  10      308.27      306.83      4.30 o
   0  -4  10       50.63       51.27      1.26 o
   1  -4  10       13.19       16.66      1.30 o
   2  -4  10       51.69       48.41      1.08 o
   3  -4  10       25.98       25.45      0.82 o
   4  -4  10        1.24        1.04      0.52 o
   5  -4  10       10.77       11.88      1.15 o
   6  -4  10       10.02       13.86      0.95 o
  -7  -3  10        0.93        0.16      0.75 o
  -6  -3  10        0.99       -0.14      0.53 o
  -5  -3  10       12.07       10.75      0.75 o
  -4  -3  10       13.33       15.03      0.78 o
  -3  -3  10        6.04        4.96      0.54 o
  -2  -3  10      103.08       96.03      2.06 o
  -1  -3  10       88.17       90.10      1.71 o
   0  -3  10       22.04       30.27      0.91 o
   1  -3  10       48.10       39.49      1.08 o
   2  -3  10        8.41        9.69      0.57 o
   3  -3  10       41.29       39.85      1.16 o
   4  -3  10       13.71       15.23      0.81 o
   5  -3  10        1.08        1.56      0.67 o
   6  -3  10        5.39        5.65      0.80 o
  -7  -2  10       21.67       18.12      2.57 o
  -6  -2  10       71.15       69.87      1.89 o
  -5  -2  10        2.00        0.64      0.45 o
  -4  -2  10       13.07       12.39      0.57 o
  -3  -2  10      128.75      119.01      1.83 o
  -2  -2  10       50.27       47.70      1.42 o
  -1  -2  10       23.20       29.08      0.83 o
   0  -2  10      229.69      232.39      3.05 o
   1  -2  10       14.78       20.08      0.62 o
   2  -2  10       38.24       27.93      0.94 o
   3  -2  10      324.83      336.73      4.66 o
   4  -2  10       75.77       75.46      1.65 o
   5  -2  10        0.03       -0.01      0.63 o
   6  -2  10        4.23        3.10      0.74 o
  -7  -1  10        1.52        1.29      0.57 o
  -6  -1  10       32.66       33.45      1.00 o
  -5  -1  10      284.20      251.37      3.55 o
  -4  -1  10        5.42        5.81      0.44 o
  -3  -1  10        7.14        5.58      0.46 o
  -2  -1  10      136.13      137.63      2.02 o
  -1  -1  10       62.25       70.72      1.30 o
   0  -1  10       54.72       53.10      1.24 o
   1  -1  10        3.60        5.39      0.67 o
   2  -1  10        8.77       10.35      0.67 o
   3  -1  10       17.56       18.69      0.87 o
   4  -1  10        0.42       -0.15      0.56 o
   5  -1  10        4.97        7.12      1.10 o
  -8   0  10        3.23        2.84      0.75 o
  -7   0  10       30.99       35.09      1.10 o
  -6   0  10        0.21       -0.10      0.38 o
  -5   0  10        0.87        0.08      0.40 o
  -4   0  10        0.01        0.19      0.33 o
  -3   0  10      105.43      100.79      1.59 o
  -2   0  10      130.95      118.36      2.15 o
  -1   0  10        4.20        3.66      0.44 o
   0   0  10      108.41      115.21      1.98 o
   1   0  10      175.25      181.43      2.78 o
   2   0  10        8.53        9.24      0.67 o
   3   0  10        2.97        2.23      0.63 o
   4   0  10       35.85       35.94      1.34 o
   5   0  10        7.06        7.35      1.15 o
  -8   1  10       10.85       12.47      1.02 o
  -7   1  10        1.25        0.71      0.43 o
  -6   1  10       14.21       12.68      0.60 o
  -5   1  10       47.88       48.51      1.12 o
  -4   1  10        7.27        6.13      0.44 o
  -3   1  10       41.03       38.16      0.90 o
  -2   1  10      138.78      154.27      2.17 o
  -1   1  10       89.15       93.25      1.56 o
   0   1  10      212.59      205.17      3.04 o
   1   1  10      123.95      140.36      3.31 o
   2   1  10      103.46       95.84      3.03 o
   3   1  10       23.99       21.89      1.07 o
   4   1  10       48.13       46.01      1.58 o
   5   1  10        0.01       -0.22      0.80 o
  -8   2  10        8.11        8.56      0.80 o
  -7   2  10       13.90       10.99      0.56 o
  -6   2  10       83.92       88.02      2.11 o
  -5   2  10      158.14      160.39      2.40 o
  -4   2  10        7.70        8.06      0.44 o
  -3   2  10       27.07       22.78      0.76 o
  -2   2  10      221.51      204.33      2.71 o
  -1   2  10      301.95      314.87      4.32 o
   0   2  10        2.75        2.36      0.60 o
   1   2  10      122.65      116.09      2.31 o
   2   2  10       31.76       28.57      1.21 o
   3   2  10        6.16        3.38      0.75 o
   4   2  10       99.64       95.94      3.03 o
  -8   3  10        1.18        0.33      0.60 o
  -7   3  10        7.58        7.12      0.73 o
  -6   3  10        5.37        5.46      0.51 o
  -5   3  10      244.36      238.34      3.34 o
  -4   3  10       66.36       58.49      1.05 o
  -3   3  10       44.70       44.38      0.91 o
  -2   3  10       46.85       49.62      1.19 o
  -1   3  10       42.81       44.60      0.98 o
   0   3  10       51.17       47.83      1.28 o
   1   3  10       19.19       19.93      0.99 o
   2   3  10       39.32       43.16      2.13 o
   3   3  10       10.37        5.73      0.87 o
   4   3  10       14.37       11.30      1.07 o
  -8   4  10       68.50       62.17      1.69 o
  -7   4  10        1.07        2.54      0.61 o
  -6   4  10       14.67       14.86      0.74 o
  -5   4  10       20.58       18.88      0.70 o
  -4   4  10        7.73        8.36      0.53 o
  -3   4  10        2.19        1.73      0.39 o
  -2   4  10      230.17      227.46      3.05 o
  -1   4  10       35.03       41.53      1.03 o
   0   4  10       15.97       12.51      1.67 o
   1   4  10        3.41        3.54      0.73 o
   2   4  10        1.17        2.49      0.75 o
   3   4  10        8.69        9.85      0.98 o
  -8   5  10       11.91       11.99      0.99 o
  -7   5  10        6.03        3.58      0.60 o
  -6   5  10       66.33       70.09      1.41 o
  -5   5  10      213.19      210.57      3.27 o
  -4   5  10       52.90       58.18      1.31 o
  -3   5  10       31.37       30.28      1.41 o
  -2   5  10       11.50       13.30      0.68 o
  -1   5  10       47.77       46.24      1.17 o
   0   5  10       18.93       20.10      1.06 o
   1   5  10       29.32       30.12      1.30 o
   2   5  10        0.05       -0.19      0.72 o
  -8   6  10       12.43       12.61      0.79 o
  -7   6  10        7.36        5.40      0.67 o
  -6   6  10        0.00       -0.11      0.42 o
  -5   6  10       15.57       18.25      0.70 o
  -4   6  10      107.35      105.68      1.87 o
  -3   6  10       18.60       19.66      0.87 o
  -2   6  10        0.19       -0.14      0.50 o
  -1   6  10        7.74        6.10      0.81 o
   0   6  10       12.52       11.42      0.93 o
   1   6  10        1.20        0.76      0.75 o
  -7   7  10       13.49       11.73      0.91 o
  -6   7  10        0.42        1.60      0.51 o
  -5   7  10        6.71        8.04      0.65 o
  -4   7  10        2.19        0.77      0.59 o
  -3   7  10        6.76        5.81      0.68 o
  -2   7  10       84.81       90.56      1.89 o
  -1   7  10        0.19       -0.19      0.69 o
   0   7  10        3.23        3.68      0.86 o
  -6   8  10        8.00       10.64      0.73 o
  -5   8  10        0.20       -0.17      0.63 o
  -4   8  10       30.44       33.09      2.06 o
  -3   8  10       26.12       25.24      1.15 o
  -2   8  10        5.16        6.24      0.81 o
  -1   8  10        1.95        1.26      0.79 o
  -4   9  10        0.64        0.17      0.73 o
   0  -9  11        4.16        3.55      0.83 o
   1  -9  11        2.09        3.37      0.83 o
   2  -9  11       62.89       63.96      1.92 o
   3  -9  11        3.68        2.39      0.90 o
  -2  -8  11       33.51       39.51      1.45 o
  -1  -8  11       14.76       20.73      1.51 o
   0  -8  11       10.20        8.78      1.18 o
   1  -8  11        1.82        1.43      0.76 o
   2  -8  11        0.74        2.42      0.77 o
   3  -8  11       33.86       31.94      1.56 o
   4  -8  11        1.96        3.34      0.71 o
  -3  -7  11        2.85        2.79      0.71 o
  -2  -7  11        0.62        0.13      0.63 o
  -1  -7  11       12.95       14.29      0.99 o
   0  -7  11        5.14        3.83      0.75 o
   1  -7  11       10.49       10.76      0.90 o
   2  -7  11        1.62        1.07      0.67 o
   3  -7  11        1.21        0.73      0.71 o
   4  -7  11        0.13        1.18      0.69 o
   5  -7  11       33.00       27.81      1.25 o
  -4  -6  11        1.58        0.99      0.80 o
  -3  -6  11        8.83        9.23      0.97 o
  -2  -6  11        0.35       -0.10      0.64 o
  -1  -6  11       20.69       23.67      1.16 o
   0  -6  11       27.54       23.26      1.11 o
   1  -6  11        0.34        1.28      1.01 o
   2  -6  11       46.35       45.36      1.46 o
   3  -6  11        1.01        1.51      0.56 o
   4  -6  11        0.90        1.01      0.64 o
   5  -6  11        1.06        3.24      1.01 o
  -5  -5  11       13.25       11.57      1.07 o
  -4  -5  11       20.39       25.41      1.04 o
  -3  -5  11        1.53        0.95      0.60 o
  -2  -5  11       64.20       64.34      1.78 o
  -1  -5  11       33.19       31.12      1.29 o
   0  -5  11      275.58      273.70      4.44 o
   1  -5  11       19.78       23.90      1.33 o
   2  -5  11       17.61       18.41      0.96 o
   3  -5  11       26.43       24.87      0.96 o
   4  -5  11        0.16        0.66      0.61 o
   5  -5  11        5.04        5.09      0.77 o
  -6  -4  11        5.34        3.92      0.76 o
  -5  -4  11        4.92        6.45      0.78 o
  -4  -4  11        8.06        9.98      0.71 o
  -3  -4  11       67.01       69.42      1.59 o
  -2  -4  11      219.36      217.71      3.31 o
  -1  -4  11      689.66      697.78      9.96 o
   0  -4  11       12.10        9.27      0.76 o
   1  -4  11        0.35       -0.15      0.54 o
   2  -4  11       21.78       21.95      1.33 o
   3  -4  11        3.62        4.50      0.65 o
   4  -4  11        8.70        6.74      0.72 o
   5  -4  11        5.93        6.85      0.82 o
  -6  -3  11        9.18       12.15      0.86 o
  -5  -3  11       20.94       17.66      0.93 o
  -4  -3  11       18.86       17.17      0.83 o
  -3  -3  11       33.73       34.09      1.10 o
  -2  -3  11      445.60      459.83      7.46 o
  -1  -3  11        9.26       11.70      0.74 o
   0  -3  11       94.97       91.51      1.99 o
   1  -3  11       29.36       22.51      0.96 o
   2  -3  11      109.34      120.13      2.15 o
   3  -3  11       62.39       64.10      1.74 o
   4  -3  11       40.43       43.23      1.32 o
   5  -3  11        1.38        1.74      0.74 o
  -7  -2  11        2.91        3.38      0.80 o
  -6  -2  11        3.31        1.16      0.57 o
  -5  -2  11        2.58        0.10      0.75 o
  -4  -2  11       71.14       79.62      1.60 o
  -3  -2  11       99.25      100.56      2.33 o
  -2  -2  11        8.73        8.47      0.63 o
  -1  -2  11      143.41      135.20      2.27 o
   0  -2  11       78.22       67.31      1.73 o
   1  -2  11       11.65       13.85      0.82 o
   2  -2  11        4.48        5.37      0.68 o
   3  -2  11       80.24       84.84      1.97 o
   4  -2  11        1.48        1.91      0.66 o
   5  -2  11        4.60        4.97      0.91 o
  -7  -1  11       16.44       15.35      1.02 o
  -6  -1  11        6.05        7.31      0.70 o
  -5  -1  11       14.00       15.35      0.92 o
  -4  -1  11       38.09       35.08      0.96 o
  -3  -1  11       61.87       61.54      1.42 o
  -2  -1  11        3.11        4.67      0.55 o
  -1  -1  11       28.17       27.96      0.94 o
   0  -1  11        8.38        5.72      0.60 o
   1  -1  11        3.53        1.94      0.90 o
   2  -1  11        0.34        0.20      0.56 o
   3  -1  11       18.55       20.61      1.05 o
   4  -1  11        2.99        5.28      0.78 o
   5  -1  11        3.65        3.56      0.86 o
  -7   0  11       76.70       78.62      2.21 o
  -6   0  11        0.29       -0.10      0.36 o
  -5   0  11        2.58        1.96      0.43 o
  -4   0  11       11.17       11.14      0.62 o
  -3   0  11      255.84      258.81      3.34 o
  -2   0  11       12.17        9.55      0.55 o
  -1   0  11      229.77      235.83      3.42 o
   0   0  11      332.82      328.73      4.55 o
   1   0  11        0.90        2.04      0.60 o
   2   0  11       12.46        8.66      1.06 o
   3   0  11       57.20       58.60      1.68 o
   4   0  11       10.29        9.38      0.91 o
   5   0  11        0.26       -0.21      0.77 o
  -8   1  11        3.24        3.74      0.77 o
  -7   1  11        0.60        0.31      0.50 o
  -6   1  11        0.17       -0.13      0.47 o
  -5   1  11        0.97       -0.10      0.38 o
  -4   1  11      177.90      176.69      2.43 o
  -3   1  11        8.68        7.30      0.51 o
  -2   1  11       77.42       75.17      1.51 o
  -1   1  11        5.68        7.06      0.71 o
   0   1  11       14.03       14.92      0.84 o
   1   1  11        1.36       -0.18      0.67 o
   2   1  11        0.44       -0.16      0.59 o
   3   1  11        7.47        6.96      0.85 o
   4   1  11        6.54        8.42      0.98 o
  -8   2  11        0.73        1.11      0.61 o
  -7   2  11        2.43        4.48      0.54 o
  -6   2  11       30.98       30.78      1.02 o
  -5   2  11        0.50       -0.11      0.41 o
  -4   2  11        4.14        4.01      0.49 o
  -3   2  11      126.87      128.39      1.92 o
  -2   2  11        1.23        1.20      0.48 o
  -1   2  11       50.11       50.89      1.27 o
   0   2  11        4.90        6.60      0.71 o
   1   2  11       46.10       56.11      1.60 o
   2   2  11       24.66       24.01      1.17 o
   3   2  11        3.06        3.51      0.96 o
   4   2  11       75.27       81.62      2.30 o
  -8   3  11        7.17        6.63      0.76 o
  -7   3  11        6.39        7.41      0.78 o
  -6   3  11        7.13        6.78      0.61 o
  -5   3  11       11.35        8.97      0.66 o
  -4   3  11       51.29       48.52      1.17 o
  -3   3  11       46.59       43.73      1.27 o
  -2   3  11        8.99       10.28      0.68 o
  -1   3  11       29.76       29.40      1.01 o
   0   3  11        0.78       -0.16      0.58 o
   1   3  11        3.81        1.53      0.67 o
   2   3  11        7.24        8.72      0.88 o
   3   3  11        5.98        6.62      0.97 o
  -8   4  11        4.42        5.18      0.74 o
  -7   4  11        0.01       -0.17      0.61 o
  -6   4  11       16.15       16.37      0.81 o
  -5   4  11       31.55       29.82      0.88 o
  -4   4  11        7.76        7.81      0.56 o
  -3   4  11      119.14      108.61      1.78 o
  -2   4  11      103.16      107.61      1.80 o
  -1   4  11       25.70       24.93      1.11 o
   0   4  11        4.71        2.87      0.72 o
   1   4  11       13.74       15.77      1.19 o
   2   4  11        1.93        1.13      0.91 o
  -8   5  11        0.04       -0.16      0.61 o
  -7   5  11       23.31       25.77      1.06 o
  -6   5  11       38.32       38.87      1.09 o
  -5   5  11        1.35        2.11      0.46 o
  -4   5  11      230.45      228.66      3.45 o
  -3   5  11       73.19       77.69      1.65 o
  -2   5  11       20.95       25.28      1.00 o
  -1   5  11       12.13        7.99      0.82 o
   0   5  11       22.62       21.11      1.16 o
   1   5  11        5.77        6.66      0.90 o
   2   5  11        0.06       -0.21      0.77 o
  -7   6  11        0.22       -0.15      0.57 o
  -6   6  11        0.02       -0.13      0.48 o
  -5   6  11       65.78       63.70      1.47 o
  -4   6  11      138.39      148.65      3.36 o
  -3   6  11        0.00        0.55      0.57 o
  -2   6  11       19.67       20.68      1.14 o
  -1   6  11        0.65       -0.19      0.69 o
   0   6  11        0.32       -0.21      0.79 o
   1   6  11       24.30       28.81      1.54 o
  -7   7  11        5.18        5.05      0.75 o
  -6   7  11       21.95       27.65      1.03 o
  -5   7  11        5.07        7.58      0.79 o
  -4   7  11        3.12        3.39      0.64 o
  -3   7  11       19.21       17.08      0.93 o
  -2   7  11       11.59       11.87      1.10 o
  -1   7  11       22.67       22.81      1.71 o
  -5   8  11       28.06       29.83      1.25 o
  -4   8  11        0.01       -0.16      0.59 o
  -3   8  11        2.76        2.80      0.85 o
  -1  -8  12       25.62       27.40      1.35 o
   0  -8  12        0.01        0.49      0.73 o
   1  -8  12        5.18        8.54      0.94 o
   2  -8  12       12.41       11.95      1.00 o
   3  -8  12        9.95        9.99      1.09 o
  -3  -7  12       19.14       20.85      1.13 o
  -2  -7  12       20.16       25.70      1.27 o
  -1  -7  12        8.69        9.14      0.91 o
   0  -7  12       16.31       16.49      1.06 o
   1  -7  12        6.21        6.38      0.81 o
   2  -7  12        5.78        3.71      0.79 o
   3  -7  12       15.73       17.53      1.06 o
   4  -7  12        1.85        1.99      1.36 o
  -4  -6  12        0.08       -0.19      0.72 o
  -3  -6  12        5.86        2.48      0.79 o
  -2  -6  12       14.05       16.82      1.03 o
  -1  -6  12        0.10       -0.18      0.65 o
   0  -6  12        1.36        0.35      0.68 o
   1  -6  12        1.26        0.38      0.74 o
   2  -6  12       43.14       44.63      1.55 o
   3  -6  12        1.89        1.10      0.67 o
   4  -6  12        1.36        3.58      0.86 o
  -5  -5  12        0.00        0.18      0.77 o
  -4  -5  12       38.60       44.72      1.74 o
  -3  -5  12        2.88        3.56      0.77 o
  -2  -5  12        8.30        8.40      0.82 o
  -1  -5  12      462.92      468.71      7.10 o
   0  -5  12        2.81        3.93      0.82 o
   1  -5  12       42.29       41.74      2.16 o
   2  -5  12       15.45       14.34      1.34 o
   3  -5  12        1.42        0.12      0.67 o
   4  -5  12       15.46       14.07      1.11 o
   5  -5  12        8.07        8.53      0.96 o
  -5  -4  12       33.22       37.65      1.61 o
  -4  -4  12        4.66        5.12      0.83 o
  -3  -4  12        1.46        2.06      0.68 o
  -2  -4  12        0.20       -0.07      0.68 o
  -1  -4  12       10.85        9.82      1.01 o
   0  -4  12       34.08       30.49      1.25 o
   1  -4  12       15.89       16.47      0.96 o
   2  -4  12       19.04       18.78      1.00 o
   3  -4  12        4.37        2.05      0.72 o
   4  -4  12        0.01       -0.01      0.84 o
   5  -4  12        6.21        7.37      0.96 o
  -6  -3  12        8.48        7.58      0.92 o
  -5  -3  12        0.00        0.56      0.62 o
  -4  -3  12        3.75        3.38      0.60 o
  -3  -3  12        5.19        5.18      0.65 o
  -2  -3  12        0.14       -0.14      0.53 o
  -1  -3  12        6.11        7.26      0.79 o
   0  -3  12        9.98        6.02      0.74 o
   1  -3  12       32.45       27.91      1.14 o
   2  -3  12        7.23        5.65      0.76 o
   3  -3  12      111.67      112.69      2.41 o
   4  -3  12        0.99        1.86      0.74 o
   5  -3  12        0.18       -0.01      0.75 o
  -6  -2  12        0.34        0.10      0.71 o
  -5  -2  12        2.45        4.20      0.68 o
  -4  -2  12       12.82       11.79      0.79 o
  -3  -2  12        5.95        6.82      0.68 o
  -2  -2  12        2.63        1.53      0.51 o
  -1  -2  12      212.43      232.85      4.61 o
   0  -2  12       10.74       11.62      0.83 o
   1  -2  12        8.89        5.29      0.70 o
   2  -2  12       10.77        8.84      1.61 o
   3  -2  12        1.35        2.35      0.72 o
   4  -2  12        4.01        3.85      0.77 o
  -7  -1  12        6.64        6.54      1.23 o
  -6  -1  12        4.74        2.37      0.68 o
  -5  -1  12       84.63       78.21      1.87 o
  -4  -1  12        5.28        5.87      0.91 o
  -3  -1  12       33.90       29.43      0.98 o
  -2  -1  12       20.38       18.36      0.82 o
  -1  -1  12        3.23        1.88      0.55 o
   0  -1  12       38.24       42.17      1.58 o
   1  -1  12       17.94       18.70      0.96 o
   2  -1  12       18.29       19.92      1.07 o
   3  -1  12       16.05       16.34      1.02 o
   4  -1  12       30.23       31.35      2.02 o
  -7   0  12        0.32        0.73      0.68 o
  -6   0  12        2.25        3.38      0.67 o
  -5   0  12       93.00       89.21      1.94 o
  -4   0  12      296.94      274.54      7.39 o
  -3   0  12        0.12       -0.13      0.46 o
  -2   0  12       27.80       27.52      0.96 o
  -1   0  12       97.13       96.26      1.86 o
   0   0  12        2.41        4.22      0.75 o
   1   0  12       48.42       44.30      1.43 o
   2   0  12       44.95       53.22      1.60 o
   3   0  12        8.63       13.83      1.10 o
   4   0  12        1.81        2.09      0.83 o
  -7   1  12       20.39       17.16      0.87 o
  -6   1  12        6.44        3.53      0.58 o
  -5   1  12       10.89        8.63      0.60 o
  -4   1  12        0.80       -0.16      0.60 o
  -3   1  12        1.18        1.41      0.51 o
  -2   1  12       29.43       29.37      1.01 o
  -1   1  12        1.87        2.94      0.57 o
   0   1  12       22.24       24.12      1.19 o
   1   1  12        2.80        3.52      0.74 o
   2   1  12       10.00       12.41      1.25 o
   3   1  12       12.01       12.82      1.00 o
  -7   2  12       71.03       83.17      1.80 o
  -6   2  12       14.69       12.46      0.75 o
  -5   2  12       23.65       23.32      0.85 o
  -4   2  12      142.90      129.26      2.45 o
  -3   2  12       12.22       11.07      0.80 o
  -2   2  12        5.16        4.43      0.60 o
  -1   2  12       44.17       43.52      1.36 o
   0   2  12       26.12       27.50      1.14 o
   1   2  12       48.39       46.21      1.56 o
   2   2  12        0.30        1.09      0.77 o
   3   2  12        2.28       -0.19      0.81 o
  -7   3  12        4.64        4.58      0.58 o
  -6   3  12        0.01       -0.13      0.49 o
  -5   3  12       64.57       65.95      1.84 o
  -4   3  12       46.37       48.92      1.45 o
  -3   3  12        0.70       -0.14      0.52 o
  -2   3  12        9.95        9.07      0.74 o
  -1   3  12        0.52        1.37      0.64 o
   0   3  12       81.15       79.67      2.01 o
   1   3  12        0.45        0.65      0.89 o
   2   3  12       18.94       19.54      1.15 o
  -7   4  12        7.18        7.95      0.91 o
  -6   4  12       70.20       65.16      1.58 o
  -5   4  12        8.17        7.63      0.61 o
  -4   4  12      284.72      293.39      4.86 o
  -3   4  12      179.75      191.73      3.39 o
  -2   4  12        4.72        5.59      0.70 o
  -1   4  12       23.43       23.47      1.14 o
   0   4  12       43.41       41.74      1.47 o
   1   4  12        2.47        2.24      0.92 o
   2   4  12        0.29        0.06      0.79 o
  -7   5  12       30.41       33.89      2.04 o
  -6   5  12        0.00       -0.13      0.49 o
  -5   5  12        9.93        9.11      0.78 o
  -4   5  12        0.08        0.89      0.62 o
  -3   5  12        8.31        8.92      0.83 o
  -2   5  12        6.77        5.07      0.78 o
  -1   5  12       38.66       34.16      1.33 o
   0   5  12        0.58       -0.20      0.74 o
   1   5  12        4.56        3.24      1.45 o
  -6   6  12        7.75        8.17      1.01 o
  -5   6  12        3.86        2.36      0.70 o
  -4   6  12       56.41       60.94      1.54 o
  -3   6  12        4.26        2.77      0.75 o
  -2   6  12        5.11        7.08      1.06 o
  -1   6  12        0.29       -0.19      0.71 o
   0   6  12        6.30        6.44      0.96 o
  -5   7  12        1.35        0.03      0.70 o
  -4   7  12        6.25        7.97      0.85 o
  -3   7  12       45.48       52.57      1.93 o
  -2   7  12       10.91       11.40      1.15 o
  -2  -7  13       26.63       31.30      1.59 o
  -1  -7  13       40.93       41.87      1.62 o
   0  -7  13        3.83        5.05      0.98 o
   1  -7  13       10.38       11.76      1.06 o
   2  -7  13        7.29        7.72      0.93 o
   3  -7  13        0.91        1.64      0.86 o
  -3  -6  13        2.88        3.38      0.85 o
  -2  -6  13        2.07        2.28      0.79 o
  -1  -6  13        3.32        1.70      0.74 o
   0  -6  13        0.29       -0.18      0.66 o
   1  -6  13        1.68        1.81      0.74 o
   2  -6  13        4.67        3.19      0.81 o
   3  -6  13        0.00        1.51      0.73 o
  -4  -5  13        2.43        4.79      0.89 o
  -3  -5  13       53.68       52.30      2.24 o
  -2  -5  13       39.18       39.98      1.47 o
  -1  -5  13        8.04        5.61      0.88 o
   0  -5  13       80.42       88.82      2.21 o
   1  -5  13       11.36       12.50      0.98 o
   2  -5  13       21.08       21.55      1.11 o
   3  -5  13       24.26       24.89      1.19 o
   4  -5  13        0.02       -0.09      0.75 o
  -5  -4  13       10.35       12.42      1.09 o
  -4  -4  13        7.02        8.77      1.00 o
  -3  -4  13       66.95       73.83      1.95 o
  -2  -4  13       35.93       35.85      2.34 o
  -1  -4  13       15.63       13.20      0.98 o
   0  -4  13       17.81       18.86      1.33 o
   1  -4  13       46.76       54.61      1.70 o
   2  -4  13        7.65        7.71      0.85 o
   3  -4  13        5.90        4.63      0.80 o
   4  -4  13        3.47        4.46      0.93 o
  -5  -3  13        3.65        4.28      0.92 o
  -4  -3  13       11.04       11.69      1.00 o
  -3  -3  13       33.98       38.32      1.38 o
  -2  -3  13       11.89        9.10      0.80 o
  -1  -3  13       11.37       15.38      1.02 o
   0  -3  13      213.58      224.83      3.92 o
   1  -3  13       16.46       16.20      1.01 o
   2  -3  13        7.00        8.80      0.86 o
   3  -3  13        2.35        2.73      0.74 o
   4  -3  13        3.71        2.68      1.23 o
  -6  -2  13       22.25       28.45      1.46 o
  -5  -2  13        5.19        5.56      0.74 o
  -4  -2  13        0.05       -0.14      0.53 o
  -3  -2  13        1.13        0.46      0.55 o
  -2  -2  13        1.29        0.29      0.61 o
  -1  -2  13      178.80      182.07      4.83 o
   0  -2  13       12.64       15.78      0.97 o
   1  -2  13       22.65       24.96      1.16 o
   2  -2  13       15.67       15.50      1.00 o
   3  -2  13       16.94       17.33      1.08 o
   4  -2  13       30.54       31.14      1.57 o
  -6  -1  13        9.60        7.58      0.93 o
  -5  -1  13        0.29        0.09      0.60 o
  -4  -1  13       68.07       66.98      1.74 o
  -3  -1  13        5.92        8.26      0.68 o
  -2  -1  13       83.42       90.66      2.08 o
  -1  -1  13       27.90       25.92      1.11 o
   0  -1  13       20.01       19.43      1.03 o
   1  -1  13       53.59       48.49      2.37 o
   2  -1  13        2.23        3.77      0.74 o
   3  -1  13        0.65        0.97      0.59 o
  -6   0  13        0.78        2.19      0.78 o
  -5   0  13       12.28       14.79      0.89 o
  -4   0  13        1.89        2.06      0.61 o
  -3   0  13        8.06        7.44      0.68 o
  -2   0  13       57.24       61.56      1.51 o
  -1   0  13       21.41       21.08      1.03 o
   0   0  13        3.83        4.34      0.73 o
   1   0  13       19.66       18.42      1.07 o
   2   0  13        7.69        8.85      0.90 o
   3   0  13        2.18        1.14      0.79 o
  -7   1  13        0.07       -0.18      0.67 o
  -6   1  13       25.78       25.25      1.24 o
  -5   1  13        0.02       -0.14      0.52 o
  -4   1  13        1.07       -0.15      0.54 o
  -3   1  13        0.19       -0.14      0.52 o
  -2   1  13       77.13       72.84      1.64 o
  -1   1  13        1.19        0.73      0.68 o
   0   1  13       27.97       26.90      1.61 o
   1   1  13       45.47       48.69      1.65 o
   2   1  13        0.01        0.18      0.71 o
   3   1  13        0.76        0.90      0.79 o
  -7   2  13        6.99        8.46      0.85 o
  -6   2  13        5.42        3.59      0.80 o
  -5   2  13       15.09       18.66      1.10 o
  -4   2  13       60.10       63.66      1.69 o
  -3   2  13       18.49       17.85      0.90 o
  -2   2  13        9.32        7.97      1.03 o
  -1   2  13      139.74      136.64      2.71 o
   0   2  13        2.34        1.07      0.70 o
   1   2  13        9.05        7.48      0.88 o
   2   2  13        6.99        8.23      0.96 o
  -7   3  13        0.76        0.07      1.05 o
  -6   3  13        7.22        7.89      0.84 o
  -5   3  13        8.76        8.49      0.74 o
  -4   3  13        9.82        8.58      0.85 o
  -3   3  13        0.40       -0.17      0.65 o
  -2   3  13        0.13        0.39      0.61 o
  -1   3  13       23.07       22.72      1.13 o
   0   3  13       11.93       10.50      0.91 o
   1   3  13        0.34       -0.15      0.75 o
  -6   4  13        3.42        2.57      0.73 o
  -5   4  13        7.41        7.06      1.10 o
  -4   4  13       41.05       39.65      1.37 o
  -3   4  13        1.17        1.71      0.70 o
  -2   4  13       45.31       44.82      1.58 o
  -1   4  13       64.13       76.41      2.01 o
   0   4  13        2.19        2.41      0.99 o
   1   4  13        5.57        3.45      0.93 o
  -6   5  13        1.13        1.39      0.74 o
  -5   5  13        6.75        8.02      0.97 o
  -4   5  13       55.59       55.06      2.31 o
  -3   5  13       16.74       20.31      1.24 o
  -2   5  13       23.92       22.54      1.35 o
  -1   5  13       10.30       12.08      1.00 o
  -5   6  13       13.63       14.60      1.29 o
  -4   6  13        6.04        7.51      0.87 o
  -3   6  13        5.19        3.35      0.91 o
  -2   6  13        6.33        3.62      1.19 o
  -2  -6  14        2.66        2.45      0.84 o
  -1  -6  14        0.88        2.69      0.82 o
   0  -6  14        3.10        3.58      0.87 o
   1  -6  14        2.92        1.05      1.01 o
   2  -6  14        1.55        2.91      0.83 o
  -3  -5  14        7.32        5.71      0.91 o
  -2  -5  14        1.42       -0.19      0.71 o
  -1  -5  14       29.39       33.73      1.60 o
   0  -5  14        7.69        8.42      0.98 o
   1  -5  14       15.30       14.08      1.09 o
   2  -5  14        0.82        2.18      0.79 o
  -4  -4  14        0.06       -0.21      0.78 o
  -3  -4  14       13.91       15.64      1.07 o
  -2  -4  14        0.19        0.14      0.68 o
  -1  -4  14        8.03        5.58      0.85 o
   0  -4  14      214.55      220.15      3.96 o
   1  -4  14       19.47       18.92      1.38 o
   2  -4  14        5.62        6.20      0.87 o
   3  -4  14        0.94        0.63      0.74 o
  -5  -3  14       18.50       19.82      1.22 o
  -4  -3  14       95.41      101.31      3.98 o
  -3  -3  14        1.27        2.58      0.77 o
  -2  -3  14        0.65        1.50      0.86 o
  -1  -3  14       20.66       16.10      1.06 o
   0  -3  14        0.10        0.46      0.77 o
   1  -3  14       38.46       30.48      1.31 o
   2  -3  14        6.35        8.01      0.94 o
   3  -3  14       10.40       13.41      1.06 o
  -5  -2  14        0.86        0.81      0.67 o
  -4  -2  14       11.22       14.26      1.05 o
  -3  -2  14        0.19       -0.17      0.62 o
  -2  -2  14        0.13        0.92      0.67 o
  -1  -2  14       34.89       36.33      1.40 o
   0  -2  14        0.03       -0.19      0.71 o
   1  -2  14        2.55        3.77      0.80 o
   2  -2  14        1.09        1.44      0.75 o
   3  -2  14        1.08       -0.18      0.66 o
  -5  -1  14        8.04        8.54      0.87 o
  -4  -1  14        0.11        0.43      0.62 o
  -3  -1  14       57.07       49.16      1.53 o
  -2  -1  14        0.00       -0.16      0.57 o
  -1  -1  14       20.06       17.41      1.06 o
   0  -1  14      104.79      116.87      3.86 o
   1  -1  14        1.01        1.18      0.73 o
   2  -1  14        0.16       -0.24      0.88 o
  -6   0  14       22.75       26.12      1.37 o
  -5   0  14        7.59        3.65      0.68 o
  -4   0  14       32.31       28.58      1.27 o
  -3   0  14        9.64        8.11      0.83 o
  -2   0  14       38.31       35.88      1.33 o
  -1   0  14        0.22       -0.02      0.65 o
   0   0  14       23.53       26.49      1.84 o
   1   0  14       24.74       30.26      1.86 o
   2   0  14        1.34        1.00      0.80 o
  -6   1  14        5.97        7.65      0.95 o
  -5   1  14        6.23        5.76      0.79 o
  -4   1  14       14.35       15.45      0.94 o
  -3   1  14       99.87      102.64      2.28 o
  -2   1  14        8.27        8.90      0.85 o
  -1   1  14       39.25       38.72      1.44 o
   0   1  14       10.15        9.99      0.92 o
   1   1  14        2.80        2.35      0.77 o
   2   1  14        1.40        1.78      0.84 o
  -6   2  14        1.59        1.22      0.79 o
  -5   2  14        3.71        4.13      0.70 o
  -4   2  14        3.93        4.37      0.74 o
  -3   2  14        0.61       -0.17      0.62 o
  -2   2  14       40.39       43.81      1.50 o
  -1   2  14       23.33       19.49      1.11 o
   0   2  14       16.15       17.13      1.10 o
   1   2  14        0.08        0.23      0.75 o
  -6   3  14       18.94       25.30      2.07 o
  -5   3  14       16.42       16.92      1.16 o
  -4   3  14        6.35        4.74      1.09 o
  -3   3  14       13.87       12.74      1.05 o
  -2   3  14       21.99       22.74      1.28 o
  -1   3  14        1.67        1.75      0.65 o
   0   3  14        1.77        1.54      0.78 o
  -5   4  14        0.17        0.16      0.77 o
  -4   4  14        8.53        6.17      1.07 o
  -3   4  14       39.58       45.80      2.99 o
  -2   4  14       33.92       33.68      1.63 o
  -1   4  14        2.36        3.38      0.83 o
  -4   5  14        0.00        0.19      0.70 o
  -3   5  14       83.53       84.74      2.46 o
  -2   5  14       29.21       34.87      1.65 o
  -1  -5  15        0.11        0.40      0.78 o
   0  -5  15       19.15       21.58      1.45 o
  -3  -4  15       11.51       13.38      1.18 o
  -2  -4  15       20.56       16.71      1.15 o
  -1  -4  15        2.71        4.09      1.25 o
   0  -4  15       17.25       14.87      1.85 o
   1  -4  15       25.45       31.75      1.48 o
  -3  -3  15       18.78       20.30      1.32 o
  -2  -3  15       49.93       49.77      2.23 o
  -1  -3  15       11.55       14.54      1.28 o
   0  -3  15       17.85       21.71      1.39 o
   1  -3  15       21.35       21.16      1.27 o
  -4  -2  15        0.01       -0.09      0.74 o
  -3  -2  15        2.96        2.84      0.82 o
  -2  -2  15        0.78        1.38      0.74 o
  -1  -2  15        0.68        0.57      0.72 o
   0  -2  15        3.50        3.43      0.87 o
   1  -2  15        9.61       10.50      1.03 o
  -4  -1  15       32.00       36.21      1.56 o
  -3  -1  15        4.96        4.68      0.91 o
  -2  -1  15        9.45        9.81      0.91 o
  -1  -1  15        3.67        4.09      0.83 o
   0  -1  15       34.80       40.66      1.55 o
   1  -1  15        0.29       -0.20      0.75 o
  -5   0  15        4.50        4.31      1.16 o
  -4   0  15       12.03       11.21      1.00 o
  -3   0  15       42.98       43.80      1.76 o
  -2   0  15        0.83        0.34      0.72 o
  -1   0  15       14.95       13.18      1.00 o
   0   0  15       12.36       15.33      1.10 o
   1   0  15        0.25        0.28      0.78 o
  -5   1  15        0.02        0.47      0.64 o
  -4   1  15        1.31        1.81      0.76 o
  -3   1  15        2.84        3.44      0.90 o
  -2   1  15        4.66        4.12      0.81 o
  -1   1  15        4.07        6.29      0.85 o
   0   1  15       15.81       17.52      1.16 o
  -5   2  15        5.27        4.50      0.95 o
  -4   2  15        0.09       -0.18      0.67 o
  -3   2  15       10.16        8.82      1.07 o
  -2   2  15        4.00        2.26      0.78 o
  -1   2  15        4.88        4.39      0.87 o
  -4   3  15        1.29        1.83      0.81 o
  -3   3  15       43.69       51.50      1.95 o
  -2   3  15        1.78        1.09      0.84 o
  -2  -2  16        0.01       -0.06      0.91 o
  -1  -2  16        0.41       -0.01      0.76 o
  -2  -1  16        2.48        2.76      1.05 o
  -1  -1  16        0.05       -0.21      0.77 o
  -3   0  16        1.92        2.17      0.87 o
  -2   0  16       13.55       12.14      1.04 o
 
